# Supplementary material for: The FOXG1/FOXO/SMAD network balances proliferation and differentiation of cortical progenitors and activates Kcnh3 expression in mature neurons
Source: Oncotarget. 2016 May 21;7(25):37436–55. doi: 10.18632/oncotarget.9545 (PMC5122323; doi:10.18632/oncotarget.9545)
Supplement: Supplementary file 2 [file oncotarget-07-37436-s002.xls]

## Sheet: UpRegulatedCandidates
ExternalID	Symbol	Name	GeneID	RefSeq	Ensembl	UniGene	AveExpr	logFC KO - WT	P.Value KO - WT	FDR KO - WT
A_52_P489295	Adamts1	a disintegrin-like and metallopeptidase (reprolysin type) with thrombospondin type 1 motif, 1	11504	NM_009621	ENSMUSG00000022893	Mm.1421	14.163	2.9811	6.84383e-05	0.0438648
A_51_P311038	Adamts15	a disintegrin-like and metallopeptidase (reprolysin type) with thrombospondin type 1 motif, 15	235130	NM_001024139	ENSMUSG00000033453	Mm.65867	12.2756	2.63551	8.64393e-05	0.0477746
A_52_P424231	Adamts16	a disintegrin-like and metallopeptidase (reprolysin type) with thrombospondin type 1 motif, 16	271127	NM_172053	ENSMUSG00000049538	Mm.115970	9.06793	3.78158	8.8219e-05	0.0477838
A_51_P246854	Acta1	actin, alpha 1, skeletal muscle	11459	NM_009606	ENSMUSG00000031972	Mm.214950	11.0781	4.66088	5.17105e-06	0.0259721
A_52_P420504	Acta2	actin, alpha 2, smooth muscle, aorta	11475	NM_007392	ENSMUSG00000035783	Mm.213025	13.9205	8.02804	1.07265e-07	0.0247301
A_55_P2039215	Acyp2	acylphosphatase 2, muscle type	75572	NM_029344	ENSMUSG00000060923	Mm.390319	11.7515	1.9821	6.51084e-05	0.0432722
A_55_P2016069	Adamtsl1	ADAMTS-like 1	77739	NM_029967	ENSMUSG00000066113	Mm.331690	10.9683	2.07201	3.8197e-05	0.039444
A_52_P586141	Adcy7	adenylate cyclase 7	11513	NM_001037723	ENSMUSG00000031659	Mm.288206	11.0674	3.42712	9.13111e-05	0.0480697
A_55_P1999648	Adfp	adipose differentiation related protein	11520	NM_007408	ENSMUSG00000028494	Mm.381	12.4501	3.18582	4.7073e-05	0.0408244
A_55_P1992849	Adrb3	adrenergic receptor, beta 3	11556	NM_013462	ENSMUSG00000031489	Mm.278475	10.3061	5.65377	3.91978e-05	0.039444
A_55_P2035662	Aebp1	AE binding protein 1	11568	NM_009636	ENSMUSG00000020473	Mm.4665	13.5528	5.16974	9.1301e-05	0.0480697
A_55_P2162782	Ahnak	AHNAK nucleoprotein (desmoyokin)	66395	NM_001039959	ENSMUSG00000069833	Mm.203866	6.78917	3.0835	9.22944e-05	0.0483593
A_51_P333111	Aox1	aldehyde oxidase 1	11761	NM_009676	ENSMUSG00000063558	Mm.26787	9.38025	4.46019	3.32649e-06	0.0247301
A_55_P2007155	Akr1c14	aldo-keto reductase family 1, member C14	105387	NM_134072	ENSMUSG00000033715	Mm.26838	5.40955	4.77133	2.0489e-06	0.0247301
A_51_P179504	Ang3	angiogenin, ribonuclease A family, member 3	11730	NM_001123394	ENSMUSG00000053961	Mm.24663	7.31004	2.53962	6.67681e-05	0.0437772
A_52_P853177	Angptl2	angiopoietin-like 2	26360	NM_011923	ENSMUSG00000004105	Mm.208919	8.34994	3.34347	7.5432e-05	0.0462837
A_55_P1953583	Ace2	angiotensin I converting enzyme (peptidyl-dipeptidase A) 2	70008	NM_001130513	ENSMUSG00000015405	Mm.13451	8.38367	6.75479	3.89502e-05	0.039444
A_55_P2092859	Anxa4	annexin A4	11746	NM_013471	ENSMUSG00000029994	Mm.259702	11.2537	3.27594	1.78932e-05	0.0302696
A_51_P426754	Anxa5	annexin A5	11747	NM_009673	ENSMUSG00000027712	Mm.1620	14.7982	3.95815	1.34797e-05	0.0292691
A_55_P2076792	Anxa6	annexin A6	11749	NM_001110211	ENSMUSG00000018340	Mm.265347	14.4423	3.13406	5.62592e-05	0.0420846
A_51_P407248	Antxr1	anthrax toxin receptor 1	69538	NM_054041	ENSMUSG00000033420	Mm.232525	13.1535	2.89315	8.99148e-05	0.0478558
A_51_P418809	Airn	antisense Igf2r RNA	104103	NR_002853	ENSMUSG00000073461	Mm.382063	7.04178	3.01719	8.86545e-05	0.0477838
A_55_P2004781	Ass1	argininosuccinate synthetase 1	11898	NM_007494	ENSMUSG00000076441	Mm.3217	13.3213	3.06642	1.06159e-05	0.0292691
A_51_P119544	Aga	aspartylglucosaminidase	11593	NM_001005847	ENSMUSG00000031521	Mm.334535	11.4475	2.66351	3.98745e-05	0.039444
A_66_P122015	Atoh1	atonal homolog 1 (Drosophila)	11921	NM_007500	ENSMUSG00000073043	Mm.57229	7.41622	5.47263	3.2866e-06	0.0247301
A_55_P2031288	Abcg5	ATP-binding cassette, sub-family G (WHITE), member 5	27409	NM_031884	ENSMUSG00000040505	Mm.289590	8.89424	5.06853	6.01552e-06	0.027948
A_55_P1964648	Btla	B and T lymphocyte associated	208154	NM_001037719	ENSMUSG00000052013	Mm.38199	7.53719	3.68731	4.5867e-05	0.0407857
A_51_P298802	Bfsp2	beaded filament structural protein 2, phakinin	107993	NM_001002896	ENSMUSG00000032556	Mm.335403	12.0022	4.30451	8.61302e-05	0.0477746
A_51_P129012	B2m	beta-2 microglobulin	12010	NM_009735	ENSMUSG00000060802	Mm.163	14.8338	4.06547	3.98925e-06	0.0247358
A_55_P2157033	Bace2	beta-site APP-cleaving enzyme 2	56175	NM_019517	ENSMUSG00000040605	Mm.97885	11.5348	3.27689	3.98494e-05	0.039444
A_52_P337126	Bves	blood vessel epicardial substance	23828	NM_024285	ENSMUSG00000071317	Mm.332793	10.8981	3.47163	2.26707e-06	0.0247301
A_51_P169693	Bst2	bone marrow stromal cell antigen 2	69550	NM_198095	ENSMUSG00000046718	Mm.260325	11.5296	4.16275	1.09617e-05	0.0292691
A_55_P2154387	Bmp4	bone morphogenetic protein 4	12159	NM_007554	ENSMUSG00000021835	Mm.6813	11.8733	5.45631	2.98515e-06	0.0247301
A_52_P278354	Bmp7	bone morphogenetic protein 7	12162	NM_007557	ENSMUSG00000008999	Mm.595	14.3454	4.44791	5.11703e-05	0.0408244
A_51_P520936	Bcar3	breast cancer anti-estrogen resistance 3	29815	NM_013867	ENSMUSG00000028121	Mm.45815	11.7905	2.98045	5.09955e-05	0.0408244
A_66_P105175	Bche	butyrylcholinesterase	12038	NM_009738	ENSMUSG00000027792	Mm.250719	11.5896	4.93935	6.49803e-05	0.0432722
A_66_P113868	Cdh3	cadherin 3	12560	NM_001037809	ENSMUSG00000061048	Mm.4658	8.81663	5.00548	5.01607e-06	0.0257841
A_52_P58949	Calcrl	calcitonin receptor-like	54598	NM_018782	ENSMUSG00000059588	Mm.75467	5.51838	2.01489	8.00033e-05	0.0475131
A_55_P2122879	Cacna2d2	calcium channel, voltage-dependent, alpha 2/delta subunit 2	56808	NM_020263	ENSMUSG00000010066	Mm.273084	12.4597	2.20391	2.42665e-05	0.0344225
A_51_P196207	Capsl	calcyphosine-like	75568	NM_029341	ENSMUSG00000039676	Mm.82143	7.93195	2.90938	2.04265e-05	0.0320067
A_51_P350817	Cnn1	calponin 1	12797	NM_009922	ENSMUSG00000001349	Mm.4356	10.9399	5.4989	1.65883e-06	0.0247301
A_51_P427663	Cnn2	calponin 2	12798	NM_007725	ENSMUSG00000004665	Mm.157770	13.0077	5.41738	6.45945e-07	0.0247301
A_52_P343856	Creb3l2	cAMP responsive element binding protein 3-like 2	208647	NM_178661	ENSMUSG00000038648	Mm.169929	9.96146	3.51207	1.64697e-05	0.0300452
A_55_P2397904	Car10	carbonic anhydrase 10	72605	NM_028296	ENSMUSG00000056158	Mm.342160	11.659	2.72077	9.71031e-05	0.0494063
A_55_P1959500	Ces5	carboxylesterase 5	234673	NM_172759	ENSMUSG00000031886	Mm.441134	7.57599	4.32797	8.95117e-05	0.0478279
A_55_P2001250	Cpz	carboxypeptidase Z	242939	NM_153107	ENSMUSG00000036596	Mm.108557	11.5335	5.73567	3.27372e-07	0.0247301
A_51_P201721	Crtap	cartilage associated protein	56693	NM_019922	ENSMUSG00000032431	Mm.20904	13.708	3.05521	4.27672e-05	0.0400965
A_55_P1984168	Casp4	caspase 4, apoptosis-related cysteine peptidase	12363	NM_007609	ENSMUSG00000033538	Mm.1569	6.22969	3.77456	9.99884e-05	0.0499349
A_51_P247799	Casp8	caspase 8	12370	NM_001080126	ENSMUSG00000026029	Mm.336851	8.56498	3.57752	4.9175e-05	0.0408244
A_51_P384629	Ctsd	cathepsin D	13033	NM_009983	ENSMUSG00000007891	Mm.231395	16.0174	2.06414	7.10598e-05	0.0446132
A_51_P255304	Cav3	caveolin 3	12391	NM_007617	ENSMUSG00000062694	Mm.3924	6.93142	4.97083	6.66381e-05	0.0437772
A_51_P444447	Cebpd	CCAAT/enhancer binding protein (C/EBP), delta	12609	NM_007679	ENSMUSG00000071637	Mm.347407	13.8037	2.70348	1.07667e-05	0.0292691
A_51_P349546	Cd109	CD109 antigen	235505	NM_153098	ENSMUSG00000046186	Mm.32955	9.67173	3.91535	4.03883e-05	0.039444
A_55_P2166501	Cd44	CD44 antigen	12505	NM_001039150	ENSMUSG00000005087	Mm.423621	7.99597	2.67609	8.63613e-05	0.0477746
A_55_P2000224	Cd63	CD63 antigen	12512	NM_001042580	ENSMUSG00000025351	Mm.371552	17.0231	2.1167	3.45291e-05	0.0377993
A_52_P573255	Cdc42ep1	CDC42 effector protein (Rho GTPase binding) 1	104445	NM_027219	ENSMUSG00000049521	Mm.307488	13.9198	3.22425	3.51924e-05	0.0383066
A_55_P2029013	BC018465	cDNA sequence BC018465	228802	NM_144890	ENSMUSG00000038572	Mm.167411	7.79827	4.59778	2.66805e-05	0.0349516
A_55_P2090060	BC037703	cDNA sequence BC037703	242125	NM_172295	ENSMUSG00000044313	Mm.32900	9.56626	3.35117	5.14036e-05	0.0408244
A_55_P1963150	Creg1	cellular repressor of E1A-stimulated genes 1	433375	NM_011804	ENSMUSG00000040713	Mm.294885	12.0925	1.92269	4.91934e-05	0.0408244
A_55_P1970100	Cer1	cerberus 1 homolog (Xenopus laevis)	12622	NM_009887	ENSMUSG00000038192	Mm.6780	5.68188	3.13096	4.87127e-05	0.0408244
A_51_P320888	Cln5	ceroid-lipofuscinosis, neuronal 5	211286	NM_001033242	ENSMUSG00000022125	Mm.295289	13.3355	2.46655	8.51623e-05	0.0477746
A_55_P2087607	Cp	ceruloplasmin	12870	NM_001042611	ENSMUSG00000003617	Mm.13787	7.61157	5.36587	8.63824e-05	0.0477746
A_55_P2016462	Cxcl10	chemokine (C-X-C motif) ligand 10	15945	NM_021274	ENSMUSG00000034855	Mm.263514	9.82235	5.62689	5.53663e-05	0.0420428
A_51_P160824	Cspg4	chondroitin sulfate proteoglycan 4	121021	NM_139001	ENSMUSG00000032911	Mm.41329	10.2031	1.58396	9.68713e-05	0.0493598
A_55_P2213843	Cgnl1	cingulin-like 1	68178	NM_026599	ENSMUSG00000032232	Mm.99961	4.90599	2.6509	2.46346e-05	0.0346444
A_55_P2113650	Clybl	citrate lyase beta like	69634	NM_029556	ENSMUSG00000025545	Mm.34608	11.7047	3.16418	7.62579e-05	0.0463434
A_51_P455932	F2rl1	coagulation factor II (thrombin) receptor-like 1	14063	NM_007974	ENSMUSG00000021678	Mm.1614	6.11954	5.00215	1.291e-05	0.0292691
A_55_P1971889	F3	coagulation factor III	14066	NM_010171	ENSMUSG00000028128	Mm.273188	13.9295	3.47377	4.03488e-05	0.039444
A_55_P2076545	F5	coagulation factor V	14067	NM_007976	ENSMUSG00000026579	Mm.12900	9.87545	4.27806	8.67744e-05	0.0477746
A_52_P471494	Ccdc60	coiled-coil domain containing 60	269693	NM_177759	ENSMUSG00000043913	Mm.10946	4.74826	4.43975	1.1938e-06	0.0247301
A_55_P2079928	Ccdc68	coiled-coil domain containing 68	381175	NM_201362	ENSMUSG00000038903	Mm.266831	7.97513	3.84092	3.27748e-05	0.0365811
A_52_P322141	Ccdc88b	coiled-coil domain containing 88B	78317	NM_001081291	ENSMUSG00000047810	Mm.329596	8.40994	1.88644	5.88217e-05	0.0423464
A_52_P302544	Col8a2	collagen, type VIII, alpha 2	329941	NM_199473	ENSMUSG00000056174	Mm.296327	10.7042	7.91961	1.4575e-06	0.0247301
A_55_P2100375	Col11a1	collagen, type XI, alpha 1	12814	NM_007729	ENSMUSG00000027966	Mm.209715	13.1848	3.38248	3.87074e-05	0.039444
A_55_P2062469	Col12a1	collagen, type XII, alpha 1	12816	NM_007730	ENSMUSG00000032332	Mm.3819	13.1721	3.56861	1.53409e-05	0.0294932
A_52_P527625	Colec12	collectin sub-family member 12	140792	NM_130449	ENSMUSG00000036103	Mm.218571	11.6963	5.97002	3.00127e-05	0.0352045
A_55_P2017914	Csf1	colony stimulating factor 1 (macrophage)	12977	NM_001113529	ENSMUSG00000014599	Mm.795	9.89188	4.65451	5.85373e-05	0.0423464
A_51_P384318	C1r	complement component 1, r subcomponent	50909	NM_023143	ENSMUSG00000055172	Mm.333375	8.01782	5.68751	1.23873e-05	0.0292691
A_51_P157042	Ctgf	connective tissue growth factor	14219	NM_010217	ENSMUSG00000019997	Mm.393058	14.5982	6.86724	9.06429e-07	0.0247301
A_55_P1964408	Cryab	crystallin, alpha B	12955	NM_009964	ENSMUSG00000032060	Mm.178	12.8006	3.52929	6.73819e-05	0.0437772
A_55_P1986282	Cdkn1a	cyclin-dependent kinase inhibitor 1A (P21)	12575	NM_001111099	ENSMUSG00000023067	Mm.195663	9.06988	4.00682	2.08616e-05	0.0321151
A_51_P252859	Cyr61	cysteine rich protein 61	16007	NM_010516	ENSMUSG00000028195	Mm.1231	13.7604	4.41917	3.33959e-06	0.0247301
A_55_P2074631	Cpeb1	cytoplasmic polyadenylation element binding protein 1	12877	NM_007755	ENSMUSG00000025586	Mm.273122	11.1777	3.48679	2.28597e-05	0.0337331
A_52_P385536	Ddx58	DEAD (Asp-Glu-Ala-Asp) box polypeptide 58	230073	NM_172689	ENSMUSG00000040296	Mm.86382	8.57675	2.71162	6.49302e-05	0.0432722
A_51_P391955	Dapl1	death associated protein-like 1	76747	NM_029723	ENSMUSG00000026989	Mm.275769	8.51456	5.67284	2.9936e-05	0.0352045
A_52_P88983	Dock5	dedicator of cytokinesis 5	68813	NM_177780	ENSMUSG00000044447	Mm.258155	11.5259	3.35965	2.91851e-05	0.0352045
A_51_P432851	Dhrs11	dehydrogenase/reductase (SDR family) member 11	192970	NM_177564	ENSMUSG00000034449	Mm.192213	8.32178	2.33204	5.16155e-05	0.0408244
A_55_P1960311	Dnase1l1	deoxyribonuclease 1-like 1	69537	NM_027109	ENSMUSG00000019088	Mm.20169	10.4725	2.70543	4.86622e-05	0.0408244
A_51_P181319	Dcxr	dicarbonyl L-xylulose reductase	67880	NM_026428	ENSMUSG00000039450	Mm.231091	10.984	3.13835	1.68353e-05	0.0301989
A_55_P2083609	Dkk3	dickkopf homolog 3 (Xenopus laevis)	50781	NM_015814	ENSMUSG00000030772	Mm.55143	15.7636	5.08543	4.56018e-05	0.0407857
A_55_P1977473	Dab2	disabled homolog 2 (Drosophila)	13132	NM_001008702	ENSMUSG00000022150	Mm.240830	11.2381	4.69921	7.09103e-06	0.0280122
A_52_P311853	Ddit4l	DNA-damage-inducible transcript 4-like	73284	NM_030143	ENSMUSG00000046818	Mm.250841	11.6546	2.61389	8.28321e-05	0.0477746
A_55_P1992031	Dydc2	DPY30 domain containing 2	71200	NM_027717	ENSMUSG00000021791	Mm.443973	7.63215	2.78273	1.99138e-05	0.0319052
A_55_P2046443	Duoxa1	dual oxidase maturation factor 1	213696	NM_145395	ENSMUSG00000027224	Mm.247121	8.59233	5.15117	9.31689e-05	0.0486002
A_51_P502614	Dusp6	dual specificity phosphatase 6	67603	NM_026268	ENSMUSG00000019960	Mm.1791	14.674	2.41506	9.86584e-05	0.0495232
A_51_P246543	Ebf3	early B-cell factor 3	13593	NM_001113414	ENSMUSG00000010476	Mm.258708	13.7247	2.94405	1.04107e-05	0.0292691
A_51_P161323	Eda2r	ectodysplasin A2 isoform receptor	245527	NM_175540	ENSMUSG00000034457	Mm.189270	7.2762	4.40792	7.57836e-05	0.0463434
A_55_P2055597	Enpp2	ectonucleotide pyrophosphatase/phosphodiesterase 2	18606	NM_001136077	ENSMUSG00000022425	Mm.250256	13.626	3.30303	4.87923e-05	0.0408244
A_52_P609972	Eln	elastin	13717	NM_007925	ENSMUSG00000029675	Mm.275320	11.4001	3.39595	1.23257e-05	0.0292691
A_51_P115005	Edn1	endothelin 1	13614	NM_010104	ENSMUSG00000021367	Mm.14543	7.82752	5.7903	3.61765e-05	0.0386996
A_51_P131164	Enkur	enkurin, TRPC channel interacting protein	71233	NM_027728	ENSMUSG00000026679	Mm.27658	10.1533	2.45514	4.57078e-05	0.0407857
A_51_P475378	Echdc3	enoyl Coenzyme A hydratase domain containing 3	67856	NM_024208	ENSMUSG00000039063	Mm.38342	8.68747	3.52827	3.37012e-05	0.0371434
A_55_P2048767	Efemp1	epidermal growth factor-containing fibulin-like extracellular matrix protein 1	216616	NM_146015	ENSMUSG00000020467	Mm.44176	10.2149	4.13783	4.56348e-05	0.0407857
A_55_P2002578	Ephx1	epoxide hydrolase 1, microsomal	13849	NM_010145	ENSMUSG00000038776	Mm.9075	14.9403	4.4412	0.000100232	0.0499854
A_55_P1987715	Epb4.1l2	erythrocyte protein band 4.1-like 2	13822	NM_013511	ENSMUSG00000019978	Mm.306026	8.00622	2.38517	4.86245e-05	0.0408244
A_52_P291071	C85627	expressed sequence C85627	546161	NM_001033794	ENSMUSG00000074059	Mm.235303	4.6311	4.00836	7.98774e-06	0.0286001
A_55_P2011912	Ecm2	extracellular matrix protein 2, female organ and adipocyte specific	407800	NM_001012324	ENSMUSG00000043631	Mm.386931	9.89362	3.5049	4.85465e-06	0.0254748
A_51_P368285	Fam101a	family with sequence similarity 101, member A	73121	NM_028443	ENSMUSG00000037962	Mm.296138	12.1696	5.08336	6.29217e-05	0.0430433
A_51_P303180	Fam114a1	family with sequence similarity 114, member A1	68303	NM_026667	ENSMUSG00000029185	Mm.258545	11.2923	3.99472	3.46188e-05	0.0377993
A_51_P425824	Fam132a	family with sequence similarity 132, member A	67389	NM_026125	ENSMUSG00000023571	Mm.29140	13.0727	2.1272	6.77645e-05	0.0437772
A_55_P2027421	Fam163a	family with sequence similarity 163, member A	329274	NM_177838	ENSMUSG00000015484	Mm.150857	11.5661	3.25865	9.46103e-05	0.0487241
A_51_P447976	Fam46c	family with sequence similarity 46, member C	74645	NM_001142952	ENSMUSG00000044468	Mm.226900	11.5479	4.24225	1.34205e-05	0.0292691
A_55_P2091676	Fas	Fas (TNF receptor superfamily member 6)	14102	NM_001146708	ENSMUSG00000024778	Mm.1626	11.0957	5.06809	9.15167e-06	0.0286001
A_55_P2055123	Frrs1	ferric-chelate reductase 1	20321	NM_001113478	ENSMUSG00000033386	Mm.66293	8.44439	3.14931	2.61003e-05	0.0349516
A_51_P467224	Fbn1	fibrillin 1	14118	NM_007993	ENSMUSG00000027204	Mm.271644	13.0619	3.43516	2.40186e-05	0.0344225
A_51_P302377	Fgfbp1	fibroblast growth factor binding protein 1	14181	NM_008009	ENSMUSG00000048373	Mm.46053	8.80694	5.08601	1.98257e-05	0.0319052
A_51_P207622	Fmod	fibromodulin	14264	NM_021355	ENSMUSG00000041559	Mm.287146	10.6215	6.26244	7.16537e-05	0.0447704
A_55_P2130178	Fn1	fibronectin 1	14268	NM_010233	ENSMUSG00000026193	Mm.193099	16.8811	2.38738	8.25222e-05	0.0477746
A_51_P153423	Fndc1	fibronectin type III domain containing 1	68655	NM_001081416	ENSMUSG00000071984	Mm.379161	13.2494	4.46616	2.23422e-06	0.0247301
A_52_P585652	Fndc3b	fibronectin type III domain containing 3B	72007	NM_173182	ENSMUSG00000039286	Mm.38832	13.2031	2.7103	8.89661e-05	0.0477838
A_55_P2088615	Fbln5	fibulin 5	23876	NM_011812	ENSMUSG00000021186	Mm.288381	14.3963	7.75769	1.66109e-05	0.0300452
A_55_P1975400	Flnc	filamin C, gamma	68794	NM_001081185	ENSMUSG00000068699	Mm.39046	12.2619	3.5484	4.75312e-06	0.0254748
A_55_P1981259	Fkbp14	FK506 binding protein 14	231997	NM_153573	ENSMUSG00000038074	Mm.274693	13.3133	2.63927	9.15216e-05	0.0480697
A_52_P37681	Fkbp9	FK506 binding protein 9	27055	NM_012056	ENSMUSG00000029781	Mm.20943	14.7711	2.6696	9.24384e-05	0.0483627
A_55_P2053933	Foxa1	forkhead box A1	15375	NM_008259	ENSMUSG00000035451	Mm.4578	8.8324	5.17235	1.28922e-06	0.0247301
A_55_P2026405	Foxb1	forkhead box B1	64290	NM_022378	ENSMUSG00000059246	Mm.440890	8.84338	6.44399	8.92932e-05	0.0477838
A_55_P1999641	Frem1	Fras1 related extracellular matrix protein 1	329872	NM_177863	ENSMUSG00000059049	Mm.242337	11.7837	3.06319	6.44424e-05	0.0431558
A_52_P203560	Fzd10	frizzled homolog 10 (Drosophila)	93897	NM_175284	ENSMUSG00000054709	Mm.197628	11.9212	5.67771	1.28034e-05	0.0292691
A_55_P1952638	Fgd6	FYVE, RhoGEF and PH domain containing 6	13998	NM_053072	ENSMUSG00000020021	Mm.269596	11.0553	2.15157	8.68483e-05	0.0477746
A_66_P114451	Gpr126	G protein-coupled receptor 126	215798	NM_001002268	ENSMUSG00000039116	Mm.440142	9.97934	4.08263	1.7519e-05	0.0302696
A_51_P202033	Gpr177	G protein-coupled receptor 177	68151	NM_026582	ENSMUSG00000028173	Mm.6766	15.2108	4.61847	1.76041e-05	0.0302696
A_55_P2061064	Ggt5	gamma-glutamyltransferase 5	23887	NM_011820	ENSMUSG00000006344	Mm.257927	7.59133	3.99166	6.05533e-05	0.042494
A_55_P1972381	Gjb4	gap junction protein, beta 4	14621	NM_008127	ENSMUSG00000046623	Mm.56906	7.04856	5.80407	3.20761e-05	0.0363466
A_66_P111011	Gata3	GATA binding protein 3	14462	NM_008091	ENSMUSG00000015619	Mm.313866	7.61864	6.13136	8.04396e-06	0.0286001
A_55_P2194992	Gm606	gene model 606, (NCBI)	239789	NM_001013761	ENSMUSG00000068428	Mm.326909	5.52818	3.83402	2.73483e-05	0.0349516
A_55_P2114779	Greb1	gene regulated by estrogen in breast cancer protein	268527	NM_015764	ENSMUSG00000036523	Mm.466550	10.6173	2.74559	7.68708e-05	0.0464372
A_51_P292008	Gpx3	glutathione peroxidase 3	14778	NM_001083929	ENSMUSG00000018339	Mm.200916	9.66797	2.17513	3.62139e-05	0.0386996
A_51_P495232	Gpx8	glutathione peroxidase 8 (putative)	69590	NM_027127	ENSMUSG00000021760	Mm.12715	14.7976	3.04851	3.74981e-05	0.039444
A_55_P2134004	Gstm2	glutathione S-transferase, mu 2	14863	NM_008183	ENSMUSG00000040562	Mm.440086	11.7583	4.16724	2.75891e-06	0.0247301
A_51_P284486	Gstm2	glutathione S-transferase, mu 2	14863	NM_008183	ENSMUSG00000040562	Mm.440086	12.3389	5.04639	1.94052e-06	0.0247301
A_55_P1966438	Gstm2	glutathione S-transferase, mu 2	14863	NM_008183	ENSMUSG00000040562	Mm.440086	8.11971	5.50101	5.27276e-07	0.0247301
A_51_P377856	Gstt3	glutathione S-transferase, theta 3	103140	NM_133994	ENSMUSG00000001665	Mm.5731	9.32534	3.50446	1.35144e-05	0.0292691
A_52_P602847	Glycam1	glycosylation dependent cell adhesion molecule 1	14663	NM_008134	ENSMUSG00000022491	Mm.219621	8.9129	5.93117	5.47562e-07	0.0247301
A_55_P2019776	Glt8d3	glycosyltransferase 8 domain containing 3	223827	NM_001033275	ENSMUSG00000036197	Mm.22819	10.1633	1.86754	5.11714e-05	0.0408244
A_52_P23225	Gpc3	glypican 3	14734	NM_016697	ENSMUSG00000055653	Mm.22515	13.2443	4.65615	4.51212e-05	0.0407857
A_51_P370717	Gsc	goosecoid homeobox	14836	NM_010351	ENSMUSG00000021095	Mm.129	7.53601	3.67753	2.7167e-05	0.0349516
A_52_P1197913	Gadd45b	growth arrest and DNA-damage-inducible 45 beta	17873	NM_008655	ENSMUSG00000015312	Mm.1360	11.6362	3.84149	5.79294e-06	0.0279
A_51_P172054	Gas6	growth arrest specific 6	14456	NM_019521	ENSMUSG00000031451	Mm.3982	15.8585	3.27377	7.93458e-06	0.0286001
A_55_P1960735	Gdf15	growth differentiation factor 15	23886	NM_011819	ENSMUSG00000038508	Mm.31325	12.0691	5.02813	9.09329e-05	0.0480697
A_66_P127070	Gdf5	growth differentiation factor 5	14563	NM_008109	ENSMUSG00000038259	Mm.4744	12.7794	3.37594	6.38844e-06	0.027948
A_51_P415688	Gng12	guanine nucleotide binding protein (G protein), gamma 12	14701	NM_025278	ENSMUSG00000036402	Mm.234342	12.5867	2.34824	4.88057e-05	0.0408244
A_51_P203955	Gbp2	guanylate binding protein 2	14469	NM_010260	ENSMUSG00000028270	Mm.24038	8.84736	2.93985	2.13393e-05	0.0324299
A_55_P2472435	Gbp3	guanylate binding protein 3	55932	NM_018734	ENSMUSG00000028268	Mm.439718	7.86228	3.63272	4.00713e-05	0.039444
A_55_P2039284	Hspb1	heat shock protein 1	15507	NM_013560	ENSMUSG00000004951	Mm.13849	12.2909	6.85654	1.57801e-05	0.0294932
A_51_P393518	Hmcn1	hemicentin 1	545370	NM_001024720	ENSMUSG00000066842	Mm.379425	9.16901	3.99273	5.16717e-05	0.0408244
A_55_P2066230	Hck	hemopoietic cell kinase	15162	NM_010407	ENSMUSG00000003283	Mm.715	11.2167	5.25466	1.75308e-05	0.0302696
A_52_P498219	Heph	hephaestin	15203	NM_001159627	ENSMUSG00000031209	Mm.277092	4.86906	3.06663	3.57688e-05	0.0385139
A_51_P322972	Hkdc1	hexokinase domain containing 1	216019	NM_145419	ENSMUSG00000020080	Mm.213213	7.98361	2.7271	1.02863e-05	0.0292691
A_55_P1975510	H6pd	hexose-6-phosphate dehydrogenase (glucose 1-dehydrogenase)	100198	NM_173371	ENSMUSG00000028980	Mm.22183	11.3622	2.21161	6.25496e-05	0.0429519
A_52_P300730	Hmga2	high mobility group AT-hook 2	15364	NM_010441	ENSMUSG00000056758	Mm.157190	11.6485	2.91941	2.6231e-05	0.0349516
A_55_P2156731	H2-Eb1	histocompatibility 2, class II antigen E beta	14969	NM_010382	ENSMUSG00000060586	Mm.22564	9.93735	2.914	2.18003e-05	0.0327746
A_51_P460643	Hoxb3	homeo box B3	15410	NM_001079869	ENSMUSG00000048763	Mm.342481	7.91557	4.60255	1.97465e-05	0.0319052
A_51_P225224	Htra1	HtrA serine peptidase 1	56213	NM_019564	ENSMUSG00000006205	Mm.30156	15.6297	6.01103	3.50431e-06	0.0247301
A_55_P2130501	LOC100044727	hypothetical protein LOC100044727	100044727	XM_001472813	NA	NA	10.0125	3.37906	8.91286e-05	0.0477838
A_55_P2038514	LOC100044759	hypothetical protein LOC100044759	100044759	XM_001472992	NA	NA	6.67254	2.93578	5.98397e-05	0.0423561
A_55_P2054708	LOC100044824	hypothetical protein LOC100044824	100044824	XM_001473132	NA	NA	9.39551	5.70551	4.15298e-05	0.0394791
A_55_P2025944	LOC100045186	hypothetical protein LOC100045186	100045186	XM_001473816	NA	NA	7.43213	5.67358	2.95119e-05	0.0352045
A_55_P2174736	LOC100048027	hypothetical protein LOC100048027	100048027	XM_001480007	NA	NA	9.48734	6.74348	6.42431e-05	0.0431558
A_55_P1959318	Ins1	insulin I	16333	NM_008386	ENSMUSG00000035804	Mm.46269	9.03267	2.76877	8.98765e-05	0.0478558
A_55_P2031631	Igf1	insulin-like growth factor 1	16000	NM_001111274	ENSMUSG00000020053	Mm.268521	11.7897	4.2048	5.30097e-05	0.0413243
A_51_P125467	Igf2r	insulin-like growth factor 2 receptor	16004	NM_010515	ENSMUSG00000023830	Mm.26553	14.864	1.81752	5.24047e-05	0.0411263
A_66_P135391	Igfbp2	insulin-like growth factor binding protein 2	16008	NM_008342	ENSMUSG00000039323	Mm.141936	17.5561	2.65176	6.22157e-05	0.0428901
A_55_P2058330	Insm2	insulinoma-associated 2	56856	NM_020287	ENSMUSG00000045440	Mm.114886	11.5301	3.96792	5.01305e-05	0.0408244
A_55_P2039771	Itgav	integrin alpha V	16410	NM_008402	ENSMUSG00000027087	Mm.227	9.0881	2.88162	3.04569e-05	0.0354574
A_51_P327796	Itgb5	integrin beta 5	16419	NM_001145884	ENSMUSG00000022817	Mm.6424	14.5988	3.30008	2.88634e-05	0.0352045
A_52_P613241	Icam1	intercellular adhesion molecule 1	15894	NM_010493	ENSMUSG00000037405	Mm.435508	6.30383	4.36944	5.46751e-05	0.0417175
A_55_P1998578	Ifitm2	interferon induced transmembrane protein 2	80876	NM_030694	ENSMUSG00000060591	Mm.379266	13.0741	3.6647	4.54143e-05	0.0407857
A_51_P128876	Ifitm3	interferon induced transmembrane protein 3	66141	NM_025378	ENSMUSG00000025492	Mm.141021	12.8199	4.17066	1.93855e-06	0.0247301
A_55_P2005783	Ifih1	interferon induced with helicase C domain 1	71586	NM_027835	ENSMUSG00000026896	Mm.136224	9.68892	2.71467	6.70747e-05	0.0437772
A_55_P2000062	Irf1	interferon regulatory factor 1	16362	NM_001159393	ENSMUSG00000018899	Mm.105218	12.863	3.12741	3.76064e-05	0.039444
A_52_P90363	Ifi27l2a	interferon, alpha-inducible protein 27 like 2A	76933	NM_029803	ENSMUSG00000079017	Mm.271275	9.70226	4.06042	7.70188e-06	0.0286001
A_55_P1954316	Il17rc	interleukin 17 receptor C	171095	NM_134159	ENSMUSG00000030281	Mm.213397	8.33976	2.64069	9.88822e-05	0.0495232
A_51_P253732	Il17rd	interleukin 17 receptor D	171463	NM_134437	ENSMUSG00000040717	Mm.206726	13.3218	2.28944	5.11616e-05	0.0408244
A_66_P116173	Il23r	interleukin 23 receptor	209590	NM_144548	ENSMUSG00000049093	Mm.221227	5.91889	7.74318	1.92945e-06	0.0247301
A_55_P2082974	Irak2	interleukin-1 receptor-associated kinase 2	108960	NM_001113553	ENSMUSG00000060477	Mm.152142	5.87992	3.313	6.05064e-05	0.042494
A_51_P410681	Irx5	Iroquois related homeobox 5 (Drosophila)	54352	NM_018826	ENSMUSG00000031737	Mm.101153	7.71762	6.12431	1.06095e-05	0.0292691
A_52_P69998	Kdelr2	KDEL (Lys-Asp-Glu-Leu) endoplasmic reticulum protein retention receptor 2	66913	NM_025841	ENSMUSG00000079111	Mm.181880	12.6809	1.97374	7.63201e-05	0.0463434
A_55_P2014304	Kank1	KN motif and ankyrin repeat domains 1	107351	NM_181404	ENSMUSG00000032702	Mm.260722	12.2385	4.08963	2.88908e-05	0.0352045
A_52_P281145	Kank4	KN motif and ankyrin repeat domains 4	242553	NM_172872	ENSMUSG00000035407	Mm.440211	10.0259	5.04883	3.93107e-05	0.039444
A_55_P2170009	Lactb2	lactamase, beta 2	212442	NM_145381	ENSMUSG00000025937	Mm.89572	10.7516	2.81785	8.57151e-05	0.0477746
A_55_P2064333	Lama3	laminin, alpha 3	16774	NM_010680	ENSMUSG00000024421	Mm.42012	7.76712	2.20718	7.62209e-05	0.0463434
A_55_P1981381	Lamc1	laminin, gamma 1	226519	NM_010683	ENSMUSG00000026478	Mm.1249	15.0188	2.9655	4.64024e-05	0.0407857
A_55_P1973033	Ltbp1	latent transforming growth factor beta binding protein 1	268977	NM_019919	ENSMUSG00000001870	Mm.269747	12.3727	4.34898	5.35303e-06	0.0265075
A_55_P1970105	Ltbp2	latent transforming growth factor beta binding protein 2	16997	NM_013589	ENSMUSG00000002020	Mm.3900	11.3438	6.42413	4.07722e-05	0.0394791
A_52_P652513	Lman1	lectin, mannose-binding, 1	70361	NM_027400	ENSMUSG00000041891	Mm.290857	15.3262	1.69583	7.85766e-05	0.0469035
A_55_P2192662	Lepr	leptin receptor	16847	NM_001122899	ENSMUSG00000057722	Mm.259282	7.58029	5.16684	1.13129e-05	0.0292691
A_55_P2043382	Llgl2	lethal giant larvae homolog 2 (Drosophila)	217325	NM_145438	ENSMUSG00000020782	Mm.290450	10.7758	3.84847	1.45524e-05	0.0294932
A_55_P1960411	Lrrc23	leucine rich repeat containing 23	16977	NM_013588	ENSMUSG00000030125	Mm.3207	10.6088	3.41575	4.81006e-05	0.0408244
A_52_P212686	Lrrk1	leucine-rich repeat kinase 1	233328	NM_146191	ENSMUSG00000015133	Mm.33284	9.71569	5.18157	2.60669e-06	0.0247301
A_55_P1984406	Lrrk2	leucine-rich repeat kinase 2	66725	NM_025730	ENSMUSG00000036273	Mm.37558	11.2967	2.61092	8.57634e-05	0.0477746
A_51_P428134	Lrig3	leucine-rich repeats and immunoglobulin-like domains 3	320398	NM_177152	ENSMUSG00000020105	Mm.275586	13.4688	4.69695	4.81829e-06	0.0254748
A_51_P326685	Lrtm1	leucine-rich repeats and transmembrane domains 1	319476	NM_176920	ENSMUSG00000045776	Mm.441421	7.03189	5.80409	1.99644e-05	0.0319052
A_51_P403564	Lhx5	LIM homeobox protein 5	16873	NM_008499	ENSMUSG00000029595	Mm.5151	12.6136	3.92156	1.47317e-05	0.0294932
A_55_P2111267	Lhx9	LIM homeobox protein 9	16876	NM_001025565	ENSMUSG00000019230	Mm.250732	8.205	4.42036	3.91176e-05	0.039444
A_52_P285470	Lrp2	low density lipoprotein receptor-related protein 2	14725	NM_001081088	ENSMUSG00000027070	Mm.23847	13.2874	7.02784	4.45169e-05	0.0407857
A_55_P2064771	Ly6c1	lymphocyte antigen 6 complex, locus C1	17067	NM_010741	ENSMUSG00000079018	Mm.1583	8.06939	3.52666	4.82567e-05	0.0408244
A_51_P459661	Lipa	lysosomal acid lipase A	16889	NM_001111100	ENSMUSG00000024781	Mm.157545	10.8805	2.09585	2.66744e-05	0.0349516
A_66_P138929	Lox	lysyl oxidase	16948	NM_010728	ENSMUSG00000024529	Mm.172	10.54	6.24678	1.66641e-05	0.0300452
A_51_P304239	Loxl1	lysyl oxidase-like 1	16949	NM_010729	ENSMUSG00000032334	Mm.250492	14.0664	4.94631	1.41313e-05	0.0294932
A_55_P2131348	Loxl2	lysyl oxidase-like 2	94352	NM_033325	ENSMUSG00000034205	Mm.116714	12.3248	3.18782	1.09174e-05	0.0292691
A_52_P607128	Msr1	macrophage scavenger receptor 1	20288	NM_001113326	ENSMUSG00000025044	Mm.239291	4.71311	2.40949	5.69925e-05	0.0422091
A_55_P2101001	Smad3	MAD homolog 3 (Drosophila)	17127	NM_016769	ENSMUSG00000032402	Mm.7320	14.033	1.97147	8.32378e-05	0.0477746
A_55_P2129658	Smad6	MAD homolog 6 (Drosophila)	17130	NM_008542	ENSMUSG00000036867	Mm.325757	11.212	3.07135	9.69104e-06	0.0291271
A_52_P79385	Magt1	magnesium transporter 1	67075	NM_025952	ENSMUSG00000031232	Mm.275943	11.5538	1.90513	9.98321e-05	0.0499278
A_66_P124017	Mtap7d3	MAP7 domain containing 3	320923	NM_177293	ENSMUSG00000067878	Mm.186745	9.215	3.28893	3.83666e-05	0.039444
A_52_P297093	Matn3	matrilin 3	17182	NM_010770	ENSMUSG00000020583	Mm.42226	7.48378	4.65606	9.57926e-06	0.0291271
A_55_P2067727	Mxra7	matrix-remodelling associated 7	67622	NM_026280	ENSMUSG00000020814	Mm.64962	11.3761	2.72467	1.71694e-05	0.0302696
A_55_P2094445	Ms4a10	membrane-spanning 4-domains, subfamily A, member 10	69826	NM_023529	ENSMUSG00000024731	Mm.273404	7.28684	2.68746	3.92611e-05	0.039444
A_51_P124535	Mest	mesoderm specific transcript	17294	NM_008590	ENSMUSG00000051855	Mm.335639	17.2737	2.49808	6.57049e-05	0.0434223
A_52_P355084	Metrnl	meteorin, glial cell differentiation regulator-like	210029	NM_144797	ENSMUSG00000039208	Mm.153566	12.4874	2.79142	3.01396e-05	0.0352045
A_52_P121491	Msrb3	methionine sulfoxide reductase B3	320183	NM_177092	ENSMUSG00000051236	Mm.169755	9.69199	4.46864	3.13507e-06	0.0247301
A_55_P2062793	Mfap2	microfibrillar-associated protein 2	17150	NM_008546	ENSMUSG00000060572	Mm.7386	16.6222	2.1363	4.42397e-05	0.0407857
A_55_P2176838	Mitf	microphthalmia-associated transcription factor	17342	NM_001113198	ENSMUSG00000035158	Mm.333284	11.3336	3.25189	1.3271e-05	0.0292691
A_66_P121086	Map3k8	mitogen-activated protein kinase kinase kinase 8	26410	NM_007746	ENSMUSG00000024235	Mm.3275	7.93264	3.51388	3.53043e-06	0.0247301
A_55_P2009762	Mapkapk3	mitogen-activated protein kinase-activated protein kinase 3	102626	NM_178907	ENSMUSG00000032577	Mm.222612	12.2285	3.57115	3.67658e-06	0.0247301
A_55_P2097508	Mcc	mutated in colorectal cancers	328949	NM_001085373	ENSMUSG00000071856	Mm.312511	13.498	2.36218	2.75372e-05	0.0349516
A_55_P2106068	Myh2	myosin, heavy polypeptide 2, skeletal muscle, adult	17882	NM_001039545	ENSMUSG00000033196	Mm.422801	10.8475	7.01593	8.6414e-05	0.0477746
A_51_P308298	Myl9	myosin, light polypeptide 9, regulatory	98932	NM_172118	ENSMUSG00000067818	Mm.271770	15.0597	4.3007	8.43265e-06	0.0286001
A_55_P2034705	Nmi	N-myc (and STAT) interactor	64685	NM_001141948	ENSMUSG00000026946	Mm.7491	11.9845	2.23783	4.62102e-05	0.0407857
A_55_P2016034	Nlrc5	NLR family, CARD domain containing 5	434341	XM_486147	ENSMUSG00000031773	Mm.334720	9.10063	3.33157	4.56048e-05	0.0407857
A_55_P2369474	Nr1h4	nuclear receptor subfamily 1, group H, member 4	20186	NM_009108	ENSMUSG00000047638	Mm.3095	6.87872	2.65917	6.54133e-05	0.0433928
A_55_P2022364	Nxn	nucleoredoxin	18230	NM_008750	ENSMUSG00000020844	Mm.27915	16.4189	3.02314	2.43789e-05	0.0344225
A_51_P234113	Nod1	nucleotide-binding oligomerization domain containing 1	107607	NM_172729	ENSMUSG00000038058	Mm.28498	10.8195	3.38304	1.19913e-05	0.0292691
A_55_P2071858	Mgmt	O-6-methylguanine-DNA methyltransferase	17314	NM_008598	ENSMUSG00000054612	Mm.440219	11.2308	3.82608	5.12704e-05	0.0408244
A_51_P479583	Obsl1	obscurin-like 1	98733	NM_178884	ENSMUSG00000026211	Mm.236454	11.6366	2.40967	3.14829e-05	0.0361217
A_55_P1962901	Osr1	odd-skipped related 1 (Drosophila)	23967	NM_011859	ENSMUSG00000048387	Mm.45055	9.76691	5.98128	2.79468e-06	0.0247301
A_51_P499599	Osr2	odd-skipped related 2 (Drosophila)	107587	NM_054049	ENSMUSG00000022330	Mm.46336	6.78368	3.39918	7.02252e-05	0.0444064
A_55_P2180904	Optc	opticin	269120	NM_054076	ENSMUSG00000010311	Mm.59985	12.8826	3.682	9.1678e-06	0.0286001
A_51_P295085	Ogn	osteoglycin	18295	NM_008760	ENSMUSG00000021390	Mm.4258	11.9992	7.79422	5.40371e-05	0.0415722
A_52_P473106	Otos	otospiralin	260301	NM_153114	ENSMUSG00000044055	Mm.219545	8.95076	2.04342	3.63981e-05	0.0387786
A_55_P1977653	Palld	palladin, cytoskeletal associated protein	72333	NM_001081390	ENSMUSG00000058056	Mm.29933	13.6765	3.07502	2.53194e-05	0.0349516
A_55_P2130890	Parva	parvin, alpha	57342	NM_020606	ENSMUSG00000030770	Mm.143763	12.9205	3.38671	2.0648e-06	0.0247301
A_51_P472726	Pdlim2	PDZ and LIM domain 2	213019	NM_145978	ENSMUSG00000022090	Mm.283968	11.5768	5.02242	3.86344e-05	0.039444
A_52_P579531	Pdlim3	PDZ and LIM domain 3	53318	NM_016798	ENSMUSG00000031636	Mm.282900	8.81387	3.96315	5.37582e-05	0.0415722
A_55_P2056241	Pdlim5	PDZ and LIM domain 5	56376	NM_019808	ENSMUSG00000028273	Mm.117709	10.8169	3.96221	1.64478e-06	0.0247301
A_55_P2161858	Pdlim7	PDZ and LIM domain 7	67399	NM_001114087	ENSMUSG00000021493	Mm.275648	11.2807	3.23654	4.38372e-06	0.0252662
A_55_P2049752	Pamr1	peptidase domain containing associated with muscle regeneration 1	210622	NM_173749	ENSMUSG00000027188	Mm.28649	10.1407	3.51064	9.15343e-05	0.0480697
A_55_P2040170	Pmp22	peripheral myelin protein 22	18858	NM_008885	ENSMUSG00000018217	Mm.1237	14.0152	2.2215	7.35606e-05	0.0454528
A_55_P2006862	Pftk2	PFTAIRE protein kinase 2	271697	XM_001475264	ENSMUSG00000026023	Mm.297713	7.61253	3.94118	3.69498e-06	0.0247301
A_55_P1971903	Pla2r1	phospholipase A2 receptor 1	18779	NM_008867	ENSMUSG00000054580	Mm.5092	5.94285	2.41772	7.16923e-05	0.0447704
A_55_P1962693	Pla2g5	phospholipase A2, group V	18784	NM_001122954	ENSMUSG00000041193	Mm.23347	9.2965	3.93486	3.06533e-05	0.0355682
A_55_P1997696	Plbd1	phospholipase B domain containing 1	66857	NM_025806	ENSMUSG00000030214	Mm.3311	7.1571	2.85797	8.88192e-05	0.0477838
A_52_P370311	Plbd2	phospholipase B domain containing 2	71772	NM_023625	ENSMUSG00000029598	Mm.100065	13.9365	2.05922	6.20534e-05	0.0428622
A_55_P1953836	Pld5	phospholipase D family, member 5	319455	NM_176916	ENSMUSG00000055214	Mm.338001	7.95679	1.82449	8.38367e-05	0.0477746
A_55_P2160094	Plscr2	phospholipid scramblase 2	18828	NM_008880	ENSMUSG00000032372	Mm.10306	8.0343	7.86094	1.47736e-06	0.0247301
A_55_P1966332	Plac9	placenta specific 9	211623	NM_207229	ENSMUSG00000043248	Mm.439926	10.2089	2.8631	1.79079e-05	0.0302696
A_55_P1962279	Plac1	placental specific protein 1	56096	NM_019538	ENSMUSG00000061082	Mm.274842	8.23806	2.49574	4.98074e-05	0.0408244
A_51_P506045	Pgcp	plasma glutamate carboxypeptidase	54381	NM_018755	ENSMUSG00000039007	Mm.158251	11.6979	4.72726	6.25155e-05	0.0429519
A_51_P418725	Plekhf1	pleckstrin homology domain containing, family F (with FYVE domain) member 1	72287	NM_024413	ENSMUSG00000074170	Mm.333798	9.45571	3.36702	4.43582e-05	0.0407857
A_55_P2022211	Plxdc2	plexin domain containing 2	67448	NM_026162	ENSMUSG00000026748	Mm.313938	15.1645	3.91368	2.91828e-05	0.0352045
A_51_P514712	Parp14	poly (ADP-ribose) polymerase family, member 14	547253	NM_001039530	ENSMUSG00000034408	Mm.244406	7.84363	3.74392	4.18382e-05	0.0394791
A_55_P2055487	Parp3	poly (ADP-ribose) polymerase family, member 3	235587	NM_145619	ENSMUSG00000023249	Mm.273659	9.14498	4.2904	2.94508e-06	0.0247301
A_55_P1984635	Parp4	poly (ADP-ribose) polymerase family, member 4	328417	NM_001145978	ENSMUSG00000054509	Mm.379357	10.5124	2.66292	5.04085e-05	0.0408244
A_51_P237752	Ptrf	polymerase I and transcript release factor	19285	NM_008986	ENSMUSG00000004044	Mm.21864	14.4178	5.02634	3.12524e-05	0.0360255
A_51_P332652	Pqlc3	PQ loop repeat containing	217430	NM_172574	ENSMUSG00000045679	Mm.379451	10.8887	5.70682	1.36092e-06	0.0247301
A_55_P2060097	Prdm5	PR domain containing 5	70779	NM_027547	ENSMUSG00000029913	Mm.263355	12.7786	2.27371	9.57408e-05	0.0491398
A_55_P2175180	100039704	predicted gene, 100039704	100039704	XM_001473765	NA	Mm.427534	6.18815	2.0837	4.71415e-05	0.0408244
A_55_P1960108	100041799	predicted gene, 100041799	100041799	XM_001477025	NA	Mm.11171	13.3642	6.04745	4.42366e-05	0.0407857
A_66_P112301	675572	predicted gene, 675572	675572	XM_001481199	NA	Mm.474182	6.93835	2.82584	5.45982e-05	0.0417175
A_55_P2016623	EG277089	predicted gene, EG277089	277089	XM_204772	ENSMUSG00000027907	Mm.461603	12.4365	4.01527	8.99723e-05	0.0478558
A_55_P2155116	EG328314	predicted gene, EG328314	328314	XM_488691	NA	Mm.138047	5.90672	2.72797	6.83978e-05	0.0438648
A_55_P1957245	EG619775	predicted gene, EG619775	619775	XM_884146	NA	NA	12.3803	2.93295	2.98141e-05	0.0352045
A_55_P2127402	ENSMUSG00000075465	predicted gene, ENSMUSG00000075465	100038380	XM_001481061	ENSMUSG00000075465	Mm.364197	10.9957	4.04754	6.19717e-05	0.0428622
A_52_P932421	ENSMUSG00000078444	predicted gene, ENSMUSG00000078444	100169878	NR_026944	ENSMUSG00000078444	Mm.420901	10.8778	2.89469	9.2257e-06	0.0286001
A_66_P118098	OTTMUSG00000005260	predicted gene, OTTMUSG00000005260	100042827	XM_001477471	NA	Mm.380685	7.22344	3.95	9.6712e-05	0.0493598
A_52_P727235	OTTMUSG00000008561	predicted gene, OTTMUSG00000008561	666048	NM_001085549	ENSMUSG00000070867	Mm.331779	8.835	4.76733	5.99954e-05	0.0423561
A_55_P2141724	OTTMUSG00000011268	predicted gene, OTTMUSG00000011268	545652	NM_001085533	ENSMUSG00000070913	Mm.457965	9.14286	2.55056	1.40293e-05	0.0294932
A_55_P1961034	OTTMUSG00000011270	predicted gene, OTTMUSG00000011270	545650	NM_001098840	ENSMUSG00000061396	Mm.473677	9.16128	3.61298	8.31829e-06	0.0286001
A_52_P418814	Pmch	pro-melanin-concentrating hormone	110312	NM_029971	ENSMUSG00000035383	Mm.391436	7.51486	5.86122	6.15209e-05	0.0427464
A_51_P245789	Pcolce2	procollagen C-endopeptidase enhancer 2	76477	NM_029620	ENSMUSG00000015354	Mm.46016	11.8316	2.38319	7.7112e-05	0.0464963
A_55_P2183208	Prl2c1	Prolactin family 2, subfamily c, member 1	666317	NM_001045532	ENSMUSG00000062551	Mm.432060	11.6096	2.84217	1.66271e-05	0.0300452
A_51_P311990	P4hb	prolyl 4-hydroxylase, beta polypeptide	18453	NM_011032	ENSMUSG00000025130	Mm.16660	15.7249	1.72936	7.90034e-05	0.0470769
A_52_P297642	Pdia5	protein disulfide isomerase associated 5	72599	NM_028295	ENSMUSG00000022844	Mm.71015	11.7492	1.92861	5.75165e-05	0.0422167
A_51_P180974	Prkcdbp	protein kinase C, delta binding protein	109042	NM_028444	ENSMUSG00000037060	Mm.3124	13.0496	3.09553	3.87441e-05	0.039444
A_51_P440210	Prkg1	protein kinase, cGMP-dependent, type I	19091	NM_001013833	ENSMUSG00000052920	Mm.381170	9.79371	2.16883	5.2148e-05	0.0410164
A_55_P2144075	Pofut2	protein O-fucosyltransferase 2	80294	NM_030262	ENSMUSG00000020260	Mm.203556	11.0833	1.96049	8.0675e-05	0.0477746
A_51_P463120	Ptplad2	protein tyrosine phosphatase-like A domain containing 2	66775	NM_025760	ENSMUSG00000028497	Mm.386788	10.5072	3.37324	5.41806e-05	0.0415916
A_51_P260740	Pcdh7	protocadherin 7	54216	NM_001122758	ENSMUSG00000029108	Mm.332387	10.0467	2.8813	9.33418e-05	0.0486183
A_55_P2178678	P2rx5	purinergic receptor P2X, ligand-gated ion channel, 5	94045	NM_033321	ENSMUSG00000005950	Mm.156893	11.3761	3.60879	8.83761e-05	0.0477838
A_51_P115346	P2rx6	purinergic receptor P2X, ligand-gated ion channel, 6	18440	NM_001159561	ENSMUSG00000022758	Mm.8032	6.52876	3.60078	3.81809e-05	0.039444
A_52_P587738	P2ry2	purinergic receptor P2Y, G-protein coupled 2	18442	NM_008773	ENSMUSG00000032860	Mm.3000	7.86294	3.74088	5.99987e-06	0.027948
A_51_P253984	Pcp4	Purkinje cell protein 4	18546	NM_008791	ENSMUSG00000000159	Mm.5023	16.2917	1.7745	8.6966e-05	0.0477746
A_51_P222337	Rspo2	R-spondin 2 homolog (Xenopus laevis)	239405	NM_172815	ENSMUSG00000051920	Mm.193274	13.9493	4.35402	2.65398e-05	0.0349516
A_55_P2163659	Rspo3	R-spondin 3 homolog (Xenopus laevis)	72780	NM_028351	ENSMUSG00000019880	Mm.45191	15.0828	2.4807	3.88369e-05	0.039444
A_51_P293688	Rab32	RAB32, member RAS oncogene family	67844	NM_026405	ENSMUSG00000019832	Mm.31486	11.5268	3.14382	1.35697e-05	0.0292691
A_66_P112164	Rab7l1	RAB7, member RAS oncogene family-like 1	226422	NM_144875	ENSMUSG00000026433	Mm.34027	12.6943	2.20502	8.42739e-05	0.0477746
A_55_P1979684	Rhoc	ras homolog gene family, member C	11853	NM_007484	ENSMUSG00000002233	Mm.262	13.8765	2.33749	9.42566e-05	0.0487241
A_52_P125550	Rhod	ras homolog gene family, member D	11854	NM_007485	ENSMUSG00000041845	Mm.27701	9.01151	1.90745	5.61582e-05	0.0420846
A_55_P1981709	Rreb1	ras responsive element binding protein 1	68750	NM_001013392	ENSMUSG00000039087	Mm.132634	10.6519	3.93769	1.76528e-05	0.0302696
A_66_P108810	Reln	reelin	19699	NM_011261	ENSMUSG00000042453	Mm.425236	11.2071	2.73637	1.86457e-05	0.0310687
A_51_P305437	Rcn1	reticulocalbin 1	19672	NM_009037	ENSMUSG00000005973	Mm.397500	15.9136	2.60358	4.96073e-05	0.0408244
A_55_P2046393	Rcn3	reticulocalbin 3, EF-hand calcium binding domain	52377	NM_026555	ENSMUSG00000019539	Mm.29997	15.6766	3.36325	6.95112e-05	0.0441136
A_66_P111352	Rax	retina and anterior neural fold homeobox	19434	NM_013833	ENSMUSG00000024518	Mm.431047	7.17215	4.26896	7.79275e-06	0.0286001
A_52_P325443	Arhgap29	Rho GTPase activating protein 29	214137	NM_172525	ENSMUSG00000039831	Mm.229287	11.7074	2.456	5.77037e-05	0.0422658
A_55_P2093889	Arhgef19	Rho guanine nucleotide exchange factor (GEF) 19	213649	NM_172520	ENSMUSG00000028919	Mm.134460	9.16856	2.57137	1.61319e-05	0.0296947
A_55_P2028259	Rhbdf2	rhomboid 5 homolog 2 (Drosophila)	217344	NM_172572	ENSMUSG00000020806	Mm.89695	10.5072	3.27242	9.7346e-05	0.0494583
A_55_P2012799	Rtkn	rhotekin	20166	NM_001136227	ENSMUSG00000034930	Mm.4139	13.6459	2.24821	2.39368e-05	0.0344225
A_55_P2180491	Rrbp1	ribosome binding protein 1	81910	NM_024281	ENSMUSG00000027422	Mm.13705	10.4694	3.79407	3.27205e-06	0.0247301
A_51_P351896	1110032E23Rik	RIKEN cDNA 1110032E23 gene	68659	NM_133187	ENSMUSG00000027955	Mm.427274	8.55941	4.2469	3.5821e-05	0.0385139
A_55_P2128672	1200009F10Rik	RIKEN cDNA 1200009F10 gene	67454	NM_026166	ENSMUSG00000019975	Mm.252843	12.8621	2.45605	8.48328e-05	0.0477746
A_55_P2106763	1300014I06Rik	RIKEN cDNA 1300014I06 gene	66895	NM_025831	ENSMUSG00000021411	Mm.28943	10.4517	4.55708	6.20508e-06	0.027948
A_66_P121862	1700001K23Rik	RIKEN cDNA 1700001K23 gene	69319	XM_001002211	ENSMUSG00000044962	Mm.57452	8.86753	3.07701	1.94984e-05	0.031885
A_55_P1982559	1700007K13Rik	RIKEN cDNA 1700007K13 gene	69327	NM_027040	ENSMUSG00000026831	Mm.46470	10.6226	4.73531	1.29474e-05	0.0292691
A_52_P118323	1700108J01Rik	RIKEN cDNA 1700108J01 gene	68245	XM_001474247	NA	Mm.443285	4.82001	5.32368	4.52369e-07	0.0247301
A_55_P1979335	1810062G17Rik	RIKEN cDNA 1810062G17 gene	72282	XM_001475130	ENSMUSG00000027713	Mm.55317	8.78754	3.09442	4.01989e-05	0.039444
A_51_P502872	2200002D01Rik	RIKEN cDNA 2200002D01 gene	72275	NM_028179	ENSMUSG00000030587	Mm.441142	8.03223	2.93556	1.33703e-05	0.0292691
A_52_P295104	2210020M01Rik	RIKEN cDNA 2210020M01 gene	66528	NM_183259	ENSMUSG00000048442	Mm.275740	5.93777	2.20899	7.75132e-05	0.0465328
A_51_P199352	2310015B20Rik	RIKEN cDNA 2310015B20 gene	69563	XM_483917	ENSMUSG00000019933	Mm.64672	10.3408	2.8456	4.56739e-05	0.0407857
A_55_P2057296	2310043J07Rik	RIKEN cDNA 2310043J07 gene	69665	XM_485688	ENSMUSG00000006143	Mm.75713	4.35406	2.34911	4.698e-05	0.0408244
A_55_P2026982	2610019F03Rik	RIKEN cDNA 2610019F03 gene	72148	NM_173744	ENSMUSG00000050052	Mm.5727	13.0991	4.26578	9.27353e-06	0.0286001
A_51_P371892	2700046A07Rik	RIKEN cDNA 2700046A07 gene	78449	XM_001002365	ENSMUSG00000041789	Mm.262195	7.46776	3.70961	2.68579e-05	0.0349516
A_66_P107790	2900073G15Rik	RIKEN cDNA 2900073G15 gene	67268	NM_026064	ENSMUSG00000024048	Mm.261329	16.583	2.31956	1.58547e-05	0.0294932
A_52_P549973	4933404M02Rik	RIKEN cDNA 4933404M02 gene	66748	NM_025744	ENSMUSG00000075302	Mm.423014	7.81082	2.62192	9.1605e-05	0.0480697
A_55_P1961750	6530401N04Rik	RIKEN cDNA 6530401N04 gene	328092	NM_029545	ENSMUSG00000020956	Mm.2821	11.7005	2.45637	3.24836e-05	0.0363716
A_55_P2031999	9030617O03Rik	RIKEN cDNA 9030617O03 gene	217830	NM_145448	ENSMUSG00000021185	Mm.218590	13.1987	2.59283	8.73815e-05	0.0477838
A_55_P2073552	A930003A15Rik	RIKEN cDNA A930003A15 gene	68162	XR_035329	ENSMUSG00000075330	Mm.35159	7.6021	3.11527	1.26216e-05	0.0292691
A_52_P442710	A930038C07Rik	RIKEN cDNA A930038C07 gene	68169	NM_172399	ENSMUSG00000049001	Mm.52392	11.2649	3.22457	1.70414e-05	0.0302696
A_66_P126915	D730003K21Rik	RIKEN cDNA D730003K21 gene	78580	XM_001479256	NA	Mm.44991	6.2447	3.43577	5.12035e-05	0.0408244
A_55_P2069022	E130203B14Rik	RIKEN cDNA E130203B14 gene	320736	NM_178791	ENSMUSG00000050666	Mm.187910	7.9057	2.88104	9.69296e-06	0.0291271
A_51_P497240	E330013P04Rik	RIKEN cDNA E330013P04 gene	107376	NM_175355	ENSMUSG00000053117	Mm.245813	9.79841	5.96757	9.77119e-05	0.0495012
A_55_P1959305	Rbm47	RNA binding motif protein 47	245945	NM_001127382	ENSMUSG00000070780	Mm.36863	9.86655	5.15567	8.23087e-05	0.0477746
A_55_P2185573	Rbms1	RNA binding motif, single stranded interacting protein 1	56878	NM_001141931	ENSMUSG00000026970	Mm.259667	14.3704	3.18929	1.34493e-05	0.0292691
A_55_P2065991	S100a11	S100 calcium binding protein A11 (calgizzarin)	20195	NM_016740	ENSMUSG00000027907	Mm.280038	13.4854	4.02315	5.37406e-05	0.0415722
A_66_P121480	Sardh	sarcosine dehydrogenase	192166	NM_138665	ENSMUSG00000009614	Mm.278467	11.1562	2.79685	2.04411e-05	0.0320067
A_55_P2172440	Scarf2	scavenger receptor class F, member 2	224024	NM_153790	ENSMUSG00000012017	Mm.194950	13.6201	3.98542	3.08783e-05	0.0357114
A_55_P2158121	Sostdc1	sclerostin domain containing 1	66042	NM_025312	ENSMUSG00000036169	Mm.43375	11.8546	4.56046	4.99621e-05	0.0408244
A_55_P2010622	Sec16b	SEC16 homolog B (S. cerevisiae)	89867	NM_033354	ENSMUSG00000026589	Mm.87114	11.2861	2.9091	7.72332e-05	0.0464963
A_55_P2046812	Sparc	secreted acidic cysteine rich glycoprotein	20692	NM_009242	ENSMUSG00000018593	Mm.291442	17.4435	3.6234	2.43087e-05	0.0344225
A_55_P2046807	Sparc	secreted acidic cysteine rich glycoprotein	20692	NM_009242	ENSMUSG00000018593	Mm.291442	16.1194	4.52917	6.8985e-06	0.027948
A_55_P2006008	Serpinb1a	serine (or cysteine) peptidase inhibitor, clade B, member 1a	66222	NM_025429	ENSMUSG00000044734	Mm.20144	10.1001	3.15931	8.64573e-06	0.0286001
A_55_P2134246	Serpinb9	serine (or cysteine) peptidase inhibitor, clade B, member 9	20723	NM_009256	ENSMUSG00000045827	Mm.272569	8.45721	5.47917	4.63762e-05	0.0407857
A_55_P2119257	Serpine1	serine (or cysteine) peptidase inhibitor, clade E, member 1	18787	NM_008871	ENSMUSG00000037411	Mm.250422	11.4893	6.31954	6.29276e-05	0.0430433
A_51_P268094	Serpine2	serine (or cysteine) peptidase inhibitor, clade E, member 2	20720	NM_009255	ENSMUSG00000026249	Mm.3093	11.8077	2.88956	6.17297e-05	0.0428068
A_51_P436878	Sertad1	SERTA domain containing 1	55942	NM_018820	ENSMUSG00000008384	Mm.153684	11.6549	2.59474	6.9162e-05	0.044051
A_51_P277336	Sdpr	serum deprivation response	20324	NM_138741	ENSMUSG00000045954	Mm.398690	11.5976	4.15037	9.59428e-07	0.0247301
A_55_P1961265	LOC638517	similar to cAMP responsive element binding protein 3-like 2	638517	XM_914561	NA	NA	8.27477	3.15637	7.98978e-06	0.0286001
A_55_P2097938	LOC672284	similar to homeodomain protein Sax2	672284	XM_001473635	ENSMUSG00000029112	NA	9.03724	2.58588	6.8953e-05	0.0439976
A_55_P2116341	LOC625164	similar to interferon zeta	625164	XM_001477567	ENSMUSG00000070917	NA	7.42145	2.06275	4.49479e-05	0.0407857
A_55_P2050508	LOC630963	similar to spectrin alpha 1	630963	XM_904631	NA	NA	8.0556	3.1143	1.52771e-05	0.0294932
A_51_P484158	Steap1	six transmembrane epithelial antigen of the prostate 1	70358	NM_027399	ENSMUSG00000015652	Mm.85429	11.2937	3.78469	4.84099e-05	0.0408244
A_51_P246066	Slamf9	SLAM family member 9	98365	NM_029612	ENSMUSG00000026548	Mm.150050	7.81474	3.56748	3.33111e-06	0.0247301
A_55_P1958394	Slit2	slit homolog 2 (Drosophila)	20563	NM_178804	ENSMUSG00000031558	Mm.289739	14.5688	2.7322	6.09469e-05	0.042685
A_51_P301809	Slit3	slit homolog 3 (Drosophila)	20564	NM_011412	ENSMUSG00000056427	Mm.202457	10.7424	3.4936	4.01247e-06	0.0247358
A_66_P112495	Scn4b	sodium channel, type IV, beta	399548	NM_001013390	ENSMUSG00000046480	Mm.335112	8.78332	1.63177	8.8161e-05	0.0477838
A_51_P514319	Slc13a4	solute carrier family 13 (sodium/sulfate symporters), member 4	243755	NM_172892	ENSMUSG00000029843	Mm.23666	9.42757	3.80457	6.14081e-05	0.0427464
A_52_P420357	Slc15a1	solute carrier family 15 (oligopeptide transporter), member 1	56643	NM_053079	ENSMUSG00000025557	Mm.155618	6.8116	6.14043	4.02379e-05	0.039444
A_51_P448618	Slc16a10	solute carrier family 16 (monocarboxylic acid transporters), member 10	72472	NM_001114332	ENSMUSG00000019838	Mm.186778	8.99928	3.88446	1.32176e-05	0.0292691
A_51_P340653	Slc16a4	solute carrier family 16 (monocarboxylic acid transporters), member 4	229699	NM_146136	ENSMUSG00000027896	Mm.38384	8.94262	5.03099	1.61141e-05	0.0296947
A_55_P2057370	Slc22a9	solute carrier family 22 (organic anion transporter), member 9	207151	NM_144785	ENSMUSG00000024757	Mm.21365	5.23167	4.48875	4.08036e-06	0.0247358
A_55_P2033393	Slc25a21	solute carrier family 25 (mitochondrial oxodicarboxylate carrier), member 21	217593	NM_172577	ENSMUSG00000035472	Mm.32835	5.80428	3.65394	2.63268e-05	0.0349516
A_51_P230734	Slc34a3	solute carrier family 34 (sodium phosphate), member 3	142681	NM_080854	ENSMUSG00000006469	Mm.346652	7.32095	3.71348	3.15413e-05	0.0361217
A_55_P2135656	Slco1a5	solute carrier organic anion transporter family, member 1a5	108096	NM_130861	ENSMUSG00000063975	Mm.206599	9.27617	5.91688	5.57804e-05	0.0420846
A_51_P501069	Spna1	spectrin alpha 1	20739	NM_011465	ENSMUSG00000026532	Mm.200611	5.02703	5.88176	2.93506e-06	0.0247301
A_55_P2012166	Spata6	spermatogenesis associated 6	67946	NM_026470	ENSMUSG00000034401	Mm.275526	12.5338	3.18782	6.9054e-06	0.027948
A_51_P421958	Sgms1	sphingomyelin synthase 1	208449	NM_144792	ENSMUSG00000040451	Mm.329810	14.0636	2.74472	3.85363e-05	0.039444
A_51_P211998	Sgms2	sphingomyelin synthase 2	74442	NM_028943	ENSMUSG00000050931	Mm.273360	5.7303	4.44905	1.77363e-06	0.0247301
A_55_P2127303	Spsb2	splA/ryanodine receptor domain and SOCS box containing 2	14794	NM_013539	ENSMUSG00000038451	Mm.261906	12.3885	2.62984	1.29953e-05	0.0292691
A_52_P381484	Spon2	spondin 2, extracellular matrix protein	100689	NM_133903	ENSMUSG00000037379	Mm.34694	10.5623	4.24948	1.41581e-05	0.0294932
A_52_P660477	Spo11	sporulation protein, meiosis-specific, SPO11 homolog (S. cerevisiae)	26972	NM_001083959	ENSMUSG00000005883	Mm.23495	5.03025	4.02942	2.8524e-05	0.0352045
A_55_P1952235	Spry1	sprouty homolog 1 (Drosophila)	24063	NM_011896	ENSMUSG00000037211	Mm.330986	14.4114	3.18227	3.59981e-06	0.0247301
A_55_P1970910	Stard13	StAR-related lipid transfer (START) domain containing 13	243362	NM_146258	ENSMUSG00000016128	Mm.209272	10.4204	3.14241	1.13128e-05	0.0292691
A_55_P2096883	Steap3	STEAP family member 3	68428	NM_001085409	ENSMUSG00000026389	Mm.181033	9.20263	2.90359	8.41335e-05	0.0477746
A_52_P198898	Samd5	sterile alpha motif domain containing 5	320825	NM_177271	ENSMUSG00000060487	Mm.101115	13.7999	3.2438	3.9807e-05	0.039444
A_51_P142744	Sulf1	sulfatase 1	240725	NM_172294	ENSMUSG00000016918	Mm.45563	14.8639	6.22846	4.12039e-05	0.0394791
A_51_P352594	St5	suppression of tumorigenicity 5	76954	NM_001001326	ENSMUSG00000031024	Mm.252009	11.0552	2.85088	4.32784e-05	0.0403606
A_55_P1985337	Sytl3	synaptotagmin-like 3	83672	NM_031395	ENSMUSG00000041831	Mm.442201	8.98631	3.38216	4.6126e-05	0.0407857
A_51_P157255	Sdc2	syndecan 2	15529	NM_008304	ENSMUSG00000022261	Mm.234266	13.6744	3.11232	1.55271e-05	0.0294932
A_55_P2171658	Stx3	syntaxin 3	20908	NM_001025307	ENSMUSG00000041488	Mm.272264	11.1228	2.61039	7.34048e-05	0.0454363
A_55_P2010773	Tbx2	T-box 2	21385	NM_009324	ENSMUSG00000000093	Mm.287052	9.27223	3.6382	2.04831e-05	0.0320067
A_55_P1956973	Tln1	talin 1	21894	NM_011602	ENSMUSG00000028465	Mm.208601	14.9756	2.42192	2.32644e-05	0.0339392
A_55_P1959606	Tom1l1	target of myb1-like 1 (chicken)	71943	NM_028011	ENSMUSG00000020541	Mm.167868	13.5636	2.56837	5.15027e-05	0.0408244
A_55_P2061170	Tbc1d2	TBC1 domain family, member 2	381605	NM_198664	ENSMUSG00000039813	Mm.331595	11.8913	3.23923	2.89324e-05	0.0352045
A_55_P2159870	Tead4	TEA domain family member 4	21679	NM_001080979	ENSMUSG00000030353	Mm.14774	6.45638	2.5097	1.78006e-05	0.0302696
A_55_P2047753	Tec	tec protein tyrosine kinase	21682	NM_001113460	ENSMUSG00000029217	Mm.319581	8.92137	4.35016	3.60982e-06	0.0247301
A_51_P365008	Tns1	tensin 1	21961	NM_027884	ENSMUSG00000055322	Mm.309975	13.9995	2.20177	9.59776e-05	0.0491531
A_55_P2152009	Tesc	tescalcin	57816	NM_021344	ENSMUSG00000029359	Mm.273285	14.3778	3.78633	4.33507e-06	0.0252662
A_55_P2186352	Ttc12	tetratricopeptide repeat domain 12	235330	NM_172770	ENSMUSG00000040219	Mm.177413	10.7552	3.25996	4.51131e-05	0.0407857
A_55_P2131238	Ttc39a	tetratricopeptide repeat domain 39A	230603	NM_001145948	ENSMUSG00000028555	Mm.33091	8.31577	2.24161	9.26453e-05	0.0483989
A_55_P2017636	Thbs1	thrombospondin 1	21825	NM_011580	ENSMUSG00000040152	Mm.4159	14.5804	5.00629	2.68115e-05	0.0349516
A_65_P12392	Timp2	tissue inhibitor of metalloproteinase 2	21858	NM_011594	ENSMUSG00000017466	Mm.206505	13.3784	2.92528	6.65631e-05	0.0437772
A_51_P463765	Timp3	tissue inhibitor of metalloproteinase 3	21859	NM_011595	ENSMUSG00000020044	Mm.4871	14.4105	4.18787	2.64357e-05	0.0349516
A_52_P117393	Tlr6	toll-like receptor 6	21899	NM_011604	ENSMUSG00000051498	Mm.42146	7.70993	4.47149	1.23148e-05	0.0292691
A_51_P211131	Traf3ip2	TRAF3 interacting protein 2	103213	NM_134000	ENSMUSG00000019842	Mm.436686	7.60522	2.7683	5.88977e-05	0.0423464
A_55_P2088425	Tcn2	transcobalamin 2	21452	NM_001130458	ENSMUSG00000020432	Mm.20948	13.8829	3.08095	9.76992e-05	0.0495012
A_52_P161297	Tcea3	transcription elongation factor A (SII), 3	21401	NM_011542	ENSMUSG00000001604	Mm.112	7.70709	3.01193	6.50071e-05	0.0432722
A_52_P244702	Tcf7	transcription factor 7, T-cell specific	21414	NM_009331	ENSMUSG00000000782	Mm.31630	9.95722	3.3413	6.84953e-05	0.0438648
A_55_P1988133	Trp73	transformation related protein 73	22062	NM_001126330	ENSMUSG00000029026	Mm.78015	8.01326	3.10688	1.07015e-05	0.0292691
A_51_P124748	Tgfb3	transforming growth factor, beta 3	21809	NM_009368	ENSMUSG00000021253	Mm.3992	14.3002	5.0435	9.98464e-06	0.0292691
A_55_P2107288	Tgfbr2	transforming growth factor, beta receptor II	21813	NM_009371	ENSMUSG00000032440	Mm.172346	7.35	3.37034	5.79294e-05	0.042343
A_65_P16059	Tgfbr3	transforming growth factor, beta receptor III	21814	NM_011578	ENSMUSG00000029287	Mm.200775	9.9148	3.37923	6.42473e-05	0.0431558
A_55_P2075692	Trpm3	transient receptor potential cation channel, subfamily M, member 3	226025	NM_001035239	ENSMUSG00000052387	Mm.131943	8.87175	5.04378	7.89911e-06	0.0286001
A_66_P131008	Trpm5	transient receptor potential cation channel, subfamily M, member 5	56843	NM_020277	ENSMUSG00000009246	Mm.286668	7.18641	2.38482	6.94509e-05	0.0441136
A_51_P240614	Tm4sf1	transmembrane 4 superfamily member 1	17112	NM_008536	ENSMUSG00000027800	Mm.856	12.0267	6.12198	1.06426e-05	0.0292691
A_55_P2035613	Tmbim1	transmembrane BAX inhibitor motif containing 1	69660	NM_027154	ENSMUSG00000006301	Mm.261182	12.6246	4.00247	5.06027e-06	0.0257841
A_55_P1993840	Tmem132c	transmembrane protein 132C	208213	NM_175432	ENSMUSG00000034324	Mm.444235	13.9952	4.99632	8.86782e-06	0.0286001
A_52_P515094	Tmem176a	transmembrane protein 176A	66058	NM_001098271	ENSMUSG00000023367	Mm.27061	10.9107	2.04509	6.98422e-05	0.0442438
A_51_P502964	Tmem63a	transmembrane protein 63a	208795	NM_144794	ENSMUSG00000026519	Mm.185518	10.3942	3.33221	4.18841e-05	0.0394791
A_52_P10017	Tmem64	transmembrane protein 64	100201	NM_181401	ENSMUSG00000043252	Mm.394111	11.3041	2.27216	7.14728e-05	0.0447704
A_55_P2017645	Tap2	transporter 2, ATP-binding cassette, sub-family B (MDR/TAP)	21355	NM_011530	ENSMUSG00000024339	Mm.14814	11.0969	3.90003	8.56457e-05	0.0477746
A_52_P267391	Trim12	tripartite motif-containing 12	76681	NM_023835	ENSMUSG00000066258	Mm.458309	10.3309	3.64543	4.60676e-05	0.0407857
A_52_P325477	Trim16	tripartite motif-containing 16	94092	NM_053169	ENSMUSG00000047821	Mm.117087	7.24919	2.27911	6.41554e-05	0.0431558
A_55_P1962344	Trim21	tripartite motif-containing 21	20821	NM_001082552	ENSMUSG00000030966	Mm.321227	10.4087	2.73011	3.34433e-05	0.0369751
A_55_P2109559	Trim6	tripartite motif-containing 6	94088	NM_001013616	ENSMUSG00000072244	Mm.274843	7.06776	2.77498	3.21195e-05	0.0363466
A_55_P2032192	Tpm1	tropomyosin 1, alpha	22003	NM_024427	ENSMUSG00000032366	Mm.121878	13.707	3.63267	2.02675e-06	0.0247301
A_51_P421140	Tubb6	tubulin, beta 6	67951	NM_026473	ENSMUSG00000001473	Mm.181860	14.1575	4.38122	3.53426e-05	0.0383513
A_55_P2027836	Tnfrsf10b	tumor necrosis factor receptor superfamily, member 10b	21933	NM_020275	ENSMUSG00000022074	Mm.193430	13.216	3.50851	3.55837e-05	0.0384942
A_51_P131408	Tnfrsf12a	tumor necrosis factor receptor superfamily, member 12a	27279	NM_013749	ENSMUSG00000023905	Mm.28518	13.4745	4.55229	1.92325e-05	0.0315972
A_55_P2025490	Tnfrsf18	tumor necrosis factor receptor superfamily, member 18	21936	NM_009400	ENSMUSG00000041954	Mm.476937	8.28427	4.97242	1.53458e-05	0.0294932
A_55_P2051099	Tnfrsf1a	tumor necrosis factor receptor superfamily, member 1a	21937	NM_011609	ENSMUSG00000030341	Mm.1258	12.0549	2.63236	5.85318e-05	0.0423464
A_51_P435968	Tnfaip8	tumor necrosis factor, alpha-induced protein 8	106869	NM_134131	ENSMUSG00000062210	Mm.27740	12.9287	2.33122	5.70792e-05	0.0422091
A_51_P482503	Tpd52l1	tumor protein D52-like 1	21987	NM_009413	ENSMUSG00000000296	Mm.439966	13.4356	2.11391	3.95319e-05	0.039444
A_52_P103391	B4galt1	UDP-Gal:betaGlcNAc beta 1,4- galactosyltransferase, polypeptide 1	14595	NM_022305	ENSMUSG00000028413	Mm.15622	14.1967	2.85176	5.47633e-05	0.0417175
A_55_P2069083	Galnt12	UDP-N-acetyl-alpha-D-galactosamine:polypeptide N-acetylgalactosaminyltransferase 12	230145	NM_172693	ENSMUSG00000039774	Mm.132246	11.1097	2.48629	5.86225e-05	0.0423464
A_52_P229316	Galnt4	UDP-N-acetyl-alpha-D-galactosamine:polypeptide N-acetylgalactosaminyltransferase 4	14426	NM_015737	NA	Mm.314	11.5317	3.00517	8.83862e-06	0.0286001
A_55_P1973770	Unc5b	unc-5 homolog B (C. elegans)	107449	NM_029770	ENSMUSG00000020099	Mm.290433	14.0292	2.43383	3.21511e-05	0.0363466
A_52_P449417	Vangl1	vang-like 1 (van gogh, Drosophila)	229658	NM_177545	ENSMUSG00000027860	Mm.331266	12.6336	2.9959	1.8567e-05	0.0310687
A_51_P424532	Vnn1	vanin 1	22361	NM_011704	ENSMUSG00000037440	Mm.27154	8.23687	4.86532	4.10457e-05	0.0394791
A_52_P520495	Vcam1	vascular cell adhesion molecule 1	22329	NM_011693	ENSMUSG00000027962	Mm.440909	7.82883	2.45876	6.34491e-05	0.0430735
A_51_P487298	Vasn	vasorin	246154	NM_139307	ENSMUSG00000039646	Mm.248337	13.6761	5.02925	2.063e-05	0.0320935
A_52_P279152	Vamp8	vesicle-associated membrane protein 8	22320	NM_016794	ENSMUSG00000050732	Mm.1838	11.4391	4.99497	8.59722e-05	0.0477746
A_65_P04847	Vgll3	vestigial like 3 (Drosophila)	73569	XM_001480406	NA	Mm.25670	6.36843	5.43586	1.22426e-05	0.0292691
A_52_P190973	Vcl	vinculin	22330	NM_009502	ENSMUSG00000021823	Mm.279361	12.6559	2.55221	9.68621e-05	0.0493598
A_55_P1952182	Vmn2r111	vomeronasal 2, receptor 111	210876	NM_001104573	ENSMUSG00000073445	Mm.390947	10.0611	2.31233	8.63232e-05	0.0477746
A_52_P361534	Wnt3	wingless-related MMTV integration site 3	22415	NM_009521	ENSMUSG00000000125	Mm.159091	10.5508	2.704	1.24937e-05	0.0292691
A_55_P2219765	Wnt5a	wingless-related MMTV integration site 5A	22418	NM_009524	ENSMUSG00000021994	Mm.287544	13.7905	2.56241	7.27348e-05	0.0451807
A_55_P2032147	Wnt9a	wingless-type MMTV integration site 9A	216795	NM_139298	ENSMUSG00000000126	Mm.218794	13.2604	5.0886	2.97858e-06	0.0247301
A_51_P484526	Wif1	Wnt inhibitory factor 1	24117	NM_011915	ENSMUSG00000020218	Mm.32831	10.9908	5.96701	2.34698e-05	0.0340975
A_55_P2132651	Wisp1	WNT1 inducible signaling pathway protein 1	22402	NM_018865	ENSMUSG00000005124	Mm.10222	11.2327	6.09624	3.16162e-06	0.0247301
A_51_P300378	Wwc2	WW, C2 and coiled-coil domain containing 2	52357	NM_133791	ENSMUSG00000031563	Mm.235074	14.8485	1.78045	8.88245e-05	0.0477838
A_55_P1966833	Xaf1	XIAP associated factor 1	327959	NM_001037713	ENSMUSG00000040483	Mm.291131	6.89746	3.5256	5.57041e-05	0.0420846
A_55_P1958088	Lyn	Yamaguchi sarcoma viral (v-yes-1) oncogene homolog	17096	NM_001111096	ENSMUSG00000042228	Mm.317331	6.94816	3.23908	2.5481e-05	0.0349516
A_55_P2122830	Zfp185	zinc finger protein 185	22673	NM_001109043	ENSMUSG00000031351	Mm.1161	12.3956	4.4143	1.52493e-05	0.0294932
A_55_P2039320	Zfp365	zinc finger protein 365	216049	NM_178679	ENSMUSG00000037855	Mm.268346	13.4038	2.00325	9.84007e-05	0.0495232
A_51_P402160	Zfp750	zinc finger protein 750	319530	NM_178763	ENSMUSG00000039238	Mm.11395	5.72837	3.5067	9.05439e-05	0.0480146
A_55_P1971630	Zfp819	zinc finger protein 819	74400	NM_028913	ENSMUSG00000055102	Mm.159188	8.42783	2.82319	2.29312e-05	0.0337331

## Sheet: DownRegulatedCandidates
ExternalID	Symbol	Name	GeneID	RefSeq	Ensembl	UniGene	AveExpr	logFC KO - WT	P.Value KO - WT	FDR KO - WT
A_55_P2093336	Htr3a	5-hydroxytryptamine (serotonin) receptor 3A	15561	NM_001099644	ENSMUSG00000032269	Mm.4831	8.56448	-2.02038	2.91916e-05	0.0352045
A_51_P283968	Adamts18	a disintegrin-like and metallopeptidase (reprolysin type) with thrombospondin type 1 motif, 18	208936	NM_172466	ENSMUSG00000053399	Mm.167471	10.3559	-2.10746	2.75149e-05	0.0349516
A_52_P496956	Acsbg1	acyl-CoA synthetase bubblegum family member 1	94180	NM_053178	ENSMUSG00000032281	Mm.20592	10.4822	-3.04527	1.54745e-05	0.0294932
A_51_P380699	Acsl6	acyl-CoA synthetase long-chain family member 6	216739	NM_001033597	ENSMUSG00000020333	Mm.267478	11.8669	-2.02217	6.56221e-05	0.0434223
A_51_P479321	Acss1	acyl-CoA synthetase short-chain family member 1	68738	NM_080575	ENSMUSG00000027452	Mm.7044	12.7473	-3.45444	2.74367e-05	0.0349516
A_55_P2109382	Adora2a	adenosine A2a receptor	11540	NM_009630	ENSMUSG00000020178	Mm.333734	10.3987	-1.98071	7.52928e-05	0.0462837
A_52_P502754	Ampd3	adenosine monophosphate deaminase 3	11717	NM_009667	ENSMUSG00000005686	Mm.3238	5.29944	-4.37477	1.36597e-05	0.0292709
A_51_P464146	Ankrd56	ankyrin repeat domain 56	78088	NM_175270	ENSMUSG00000045314	Mm.245085	4.82672	-2.72054	2.99966e-05	0.0352045
A_55_P1966615	Actr3b	ARP3 actin-related protein 3 homolog B (yeast)	242894	NM_001004365	ENSMUSG00000056367	Mm.150319	12.2213	-2.04318	7.75586e-05	0.0465328
A_55_P2056310	Asrgl1	asparaginase like 1	66514	NM_025610	ENSMUSG00000024654	Mm.272847	7.64612	-2.45984	2.09197e-05	0.0321151
A_55_P2043261	Atxn7l2	ataxin 7-like 2	72522	NM_175183	ENSMUSG00000048997	Mm.187326	8.88678	-1.85126	5.90812e-05	0.0423561
A_55_P1979814	Abcc8	ATP-binding cassette, sub-family C (CFTR/MRP), member 8	20927	NM_011510	ENSMUSG00000040136	Mm.259076	11.97	-2.99903	8.64012e-06	0.0286001
A_52_P925277	Bcl11b	B-cell leukemia/lymphoma 11B	58208	NM_001079883	ENSMUSG00000048251	Mm.392694	13.1286	-3.88648	8.49686e-05	0.0477746
A_52_P17982	B3gat1	beta-1,3-glucuronyltransferase 1 (glucuronosyltransferase P)	76898	NM_029792	ENSMUSG00000045994	Mm.218788	14.0828	-2.46058	5.28267e-05	0.0413243
A_55_P1954196	C1ql3	C1q-like 3	227580	NM_153155	ENSMUSG00000049630	Mm.229322	10.6837	-2.3173	3.40994e-05	0.0374649
A_55_P2156663	Cdh9	cadherin 9	12565	NM_009869	ENSMUSG00000025370	Mm.439758	8.61638	-2.26027	2.92938e-05	0.0352045
A_55_P1960894	Cabp1	calcium binding protein 1	29867	NM_013879	ENSMUSG00000029544	Mm.38551	10.3854	-2.68543	1.48828e-05	0.0294932
A_55_P2097340	Camkv	CaM kinase-like vesicle-associated	235604	NM_145621	ENSMUSG00000032936	Mm.274540	13.7497	-4.18389	7.04392e-05	0.0444617
A_51_P318497	BC002199	cDNA sequence BC002199	211556	NM_145964	ENSMUSG00000074238	Mm.403486	11.2315	-1.87014	8.7659e-05	0.0477838
A_55_P2160965	BC027344	cDNA sequence BC027344	233057	NM_173738	ENSMUSG00000050855	Mm.296864	7.6124	-2.07226	3.92825e-05	0.039444
A_52_P127459	Caprin1	cell cycle associated protein 1	53872	NM_001111289	ENSMUSG00000027184	Mm.427589	11.6344	-1.75817	8.38556e-05	0.0477746
A_52_P471535	Ccdc116	coiled-coil domain containing 116	76872	NM_029779	ENSMUSG00000022768	Mm.475763	7.49967	-2.00879	4.07194e-05	0.0394791
A_55_P2170589	Chchd2	coiled-coil-helix-coiled-coil-helix domain containing 2	14004	NM_024166	ENSMUSG00000070493	Mm.299062	7.2745	-2.29201	6.77857e-05	0.0437772
A_51_P213676	Col19a1	collagen, type XIX, alpha 1	12823	NM_007733	ENSMUSG00000026141	Mm.329196	4.87042	-3.75061	8.22908e-06	0.0286001
A_51_P424471	Cnih3	cornichon homolog 3 (Drosophila)	72978	NM_028408	ENSMUSG00000026514	Mm.338083	9.66529	-3.85595	2.19442e-05	0.0328306
A_52_P38208	Arpp21	cyclic AMP-regulated phosphoprotein, 21	74100	NM_028755	ENSMUSG00000032503	Mm.297444	8.85571	-4.1945	4.80569e-05	0.0408244
A_51_P131442	Dpf1	D4, zinc and double PHD fingers family 1	29861	NM_013874	ENSMUSG00000030584	Mm.101885	13.5656	-1.81588	6.60421e-05	0.0435633
A_55_P2269289	Dgkg	diacylglycerol kinase, gamma	110197	NM_138650	ENSMUSG00000022861	Mm.194986	7.45259	-4.76508	2.13996e-05	0.0324299
A_52_P392216	Dab1	disabled homolog 1 (Drosophila)	13131	NM_010014	ENSMUSG00000028519	Mm.289682	12.9505	-3.12039	1.4384e-05	0.0294932
A_55_P2010579	Dlx1as	distal-less homeobox 1, antisense	111970	NR_002854	ENSMUSG00000075291	Mm.4543	4.84455	-4.53575	1.09322e-05	0.0292691
A_51_P283499	Drd4	dopamine receptor 4	13491	NM_007878	ENSMUSG00000025496	Mm.41075	8.00904	-2.58629	5.39859e-05	0.0415722
A_51_P191726	Efcab6	EF-hand calcium binding domain 6	77627	NM_029946	ENSMUSG00000022441	Mm.196288	5.88679	-3.45998	8.93645e-06	0.0286001
A_55_P2181743	Elmod1	ELMO domain containing 1	270162	NM_177769	ENSMUSG00000041986	Mm.259791	13.1603	-3.26223	6.52535e-06	0.027948
A_55_P2074694	Ephx4	epoxide hydrolase 4	384214	NM_001001804	ENSMUSG00000033805	Mm.332550	10.8425	-3.03827	8.37927e-05	0.0477746
A_66_P101724	Fam124a	family with sequence similarity 124, member A	629059	XM_127791	ENSMUSG00000035184	Mm.291864	10.3431	-2.77172	4.14859e-05	0.0394791
A_55_P2038770	Fam49a	family with sequence similarity 49, member A	76820	NM_001146119	ENSMUSG00000020589	Mm.440802	10.1413	-2.50166	1.03593e-05	0.0292691
A_52_P193161	Fgf12	fibroblast growth factor 12	14167	NM_010199	ENSMUSG00000022523	Mm.7996	9.67154	-2.2869	5.55835e-05	0.0420846
A_55_P2019998	Fgf14	fibroblast growth factor 14	14169	NM_010201	ENSMUSG00000025551	Mm.439768	4.81033	-2.70541	9.8546e-05	0.0495232
A_55_P2053127	Foxg1	forkhead box G1	15228	NM_008241	ENSMUSG00000020950	Mm.185800	17.2895	-1.72331	8.83736e-05	0.0477838
A_52_P162957	Frat2	frequently rearranged in advanced T-cell lymphomas 2	212398	NM_177603	ENSMUSG00000047604	Mm.222723	11.8087	-2.32311	7.58539e-05	0.0463434
A_51_P170463	Gpr17	G protein-coupled receptor 17	574402	NM_001025381	ENSMUSG00000052229	Mm.391108	6.1152	-4.69382	2.8568e-05	0.0352045
A_66_P103147	Gpr21	G protein-coupled receptor 21	338346	NM_177383	ENSMUSG00000053164	Mm.445325	9.38072	-2.67986	9.03239e-05	0.0479702
A_51_P149623	Gabrd	gamma-aminobutyric acid (GABA) A receptor, subunit delta	14403	NM_008072	ENSMUSG00000029054	Mm.388925	8.42408	-4.28036	1.57903e-05	0.0294932
A_52_P238468	Gipr	gastric inhibitory polypeptide receptor	381853	NM_001080815	ENSMUSG00000030406	Mm.333633	9.06831	-5.01276	5.01476e-05	0.0408244
A_51_P406253	Gcg	glucagon	14526	NM_008100	ENSMUSG00000000394	Mm.45494	7.686	-5.63638	6.74739e-05	0.0437772
A_52_P370935	Glcci1	glucocorticoid induced transcript 1	170772	NM_133236	ENSMUSG00000029638	Mm.210787	13.8644	-1.7014	9.60463e-05	0.0491531
A_55_P2052071	Gsx2	GS homeobox 2	14843	NM_133256	ENSMUSG00000035946	Mm.218752	8.08713	-4.35913	2.61116e-05	0.0349516
A_52_P116006	Gda	guanine deaminase	14544	NM_010266	ENSMUSG00000058624	Mm.45054	3.81341	-5.20815	5.71082e-06	0.0278865
A_55_P1958532	Hr	hairless	15460	NM_021877	ENSMUSG00000022096	Mm.7598	8.22972	-2.91443	1.05306e-05	0.0292691
A_66_P118699	LOC100047843	hypothetical protein LOC100047843	100047843	XM_001479412	NA	Mm.459068	10.7765	-2.79409	5.99013e-05	0.0423561
A_55_P1970484	LOC670356	hypothetical protein LOC670356	670356	XM_001476496	NA	NA	11.2274	-2.47574	8.17085e-05	0.0477746
A_51_P161021	Ifit2	interferon-induced protein with tetratricopeptide repeats 2	15958	NM_008332	ENSMUSG00000045932	Mm.2036	8.76998	-1.61982	8.64018e-05	0.0477746
A_55_P2151096	Jakmip2	janus kinase and microtubule interacting protein 2	76217	XM_129010	ENSMUSG00000024502	Mm.134602	12.3318	-2.07496	8.92871e-05	0.0477838
A_52_P218379	Kif26a	kinesin family member 26A	668303	NM_001097621	ENSMUSG00000021294	Mm.313104	13.2563	-2.5771	1.5306e-05	0.0294932
A_51_P249559	Lrrc6	leucine rich repeat containing 6 (testis)	54562	NM_019457	ENSMUSG00000022375	Mm.244890	7.0213	-3.5604	1.92086e-05	0.0315972
A_51_P118188	Lmo3	LIM domain only 3	109593	NM_207222	ENSMUSG00000030226	Mm.477051	11.3511	-3.66705	8.177e-05	0.0477746
A_51_P323148	Mfsd8	major facilitator superfamily domain containing 8	72175	NM_028140	ENSMUSG00000025759	Mm.130610	9.80623	-2.38936	4.90566e-05	0.0408244
A_55_P2183884	Mc4r	melanocortin 4 receptor	17202	NM_016977	ENSMUSG00000047259	Mm.229447	8.82683	-4.20296	7.19694e-05	0.0448553
A_55_P2046783	Mpped1	metallophosphoesterase domain containing 1	223726	NM_172610	ENSMUSG00000041708	Mm.36395	14.6615	-3.92146	4.29395e-05	0.040151
A_55_P2155620	Mef2c	myocyte enhancer factor 2C	17260	NM_025282	ENSMUSG00000005583	Mm.24001	9.22146	-4.46896	7.84226e-05	0.0468912
A_51_P405606	Ndrg1	N-myc downstream regulated gene 1	17988	NM_008681	ENSMUSG00000005125	Mm.30837	13.8128	-3.07748	5.80873e-05	0.0423464
A_51_P243900	Nell2	NEL-like 2 (chicken)	54003	NM_016743	ENSMUSG00000022454	Mm.3959	11.0233	-2.82718	2.83477e-05	0.0352045
A_55_P2250391	Nbea	neurobeachin	26422	NM_030595	ENSMUSG00000027799	Mm.384353	11.2823	-2.43259	7.9135e-05	0.0470769
A_51_P379341	Neurod2	neurogenic differentiation 2	18013	NM_010895	ENSMUSG00000038255	Mm.4814	13.5735	-5.47764	6.35764e-06	0.027948
A_55_P2150966	Npas1	neuronal PAS domain protein 1	18142	NM_008718	ENSMUSG00000001988	Mm.145821	5.19276	-3.57541	4.00112e-06	0.0247358
A_55_P2177098	Npsr1	neuropeptide S receptor 1	319239	NM_175678	ENSMUSG00000043659	Mm.130824	5.34299	-2.02779	8.13264e-05	0.0477746
A_55_P2056542	Nin	ninein	18080	NM_001081453	ENSMUSG00000021068	Mm.244047	12.5307	-2.49121	6.44083e-05	0.0431558
A_52_P423222	Nfe2l3	nuclear factor, erythroid derived 2, like 3	18025	NM_010903	ENSMUSG00000029832	Mm.42138	8.30347	-2.47643	1.45561e-05	0.0294932
A_51_P100208	Opcml	opioid binding protein/cell adhesion molecule-like	330908	NM_177906	ENSMUSG00000062257	Mm.379474	10.9074	-2.51228	2.54421e-05	0.0349516
A_51_P350666	Peli2	pellino 2	93834	NM_033602	ENSMUSG00000021846	Mm.296457	11.6144	-2.79737	8.13418e-06	0.0286001
A_55_P2028263	Pik3cd	phosphatidylinositol 3-kinase catalytic delta polypeptide	18707	NM_001029837	ENSMUSG00000039936	Mm.229108	6.72017	-3.01692	8.46638e-05	0.0477746
A_52_P650037	Plxna4	plexin A4	243743	NM_175750	ENSMUSG00000029765	Mm.444029	7.57908	-3.17879	8.4404e-05	0.0477746
A_55_P1980821	Kcnrg	potassium channel regulator	328424	NM_001039105	ENSMUSG00000046168	Mm.224464	7.02884	-2.39546	1.85116e-05	0.0310687
A_52_P402705	Kcnj11	potassium inwardly rectifying channel, subfamily J, member 11	16514	NM_010602	ENSMUSG00000070561	Mm.333863	8.1242	-2.75386	6.76355e-06	0.027948
A_55_P2055189	Kcng1	potassium voltage-gated channel, subfamily G, member 1	241794	NM_001081134	ENSMUSG00000074575	Mm.425102	9.4623	-3.25095	4.24928e-06	0.0252662
A_55_P2039279	Kcnh3	potassium voltage-gated channel, subfamily H (eag-related), member 3	16512	NM_010601	ENSMUSG00000037579	Mm.374793	11.4983	-2.71623	1.8877e-05	0.0313057
A_55_P2147245	Kcnh8	potassium voltage-gated channel, subfamily H (eag-related), member 8	211468	NM_001031811	ENSMUSG00000035580	Mm.399068	7.33228	-2.32995	4.86515e-05	0.0408244
A_55_P2103132	Pou3f2	POU domain, class 3, transcription factor 2	18992	NM_008899	ENSMUSG00000052621	Mm.129387	10.6058	-2.17203	8.20481e-05	0.0477746
A_52_P1008476	Pou3f3	POU domain, class 3, transcription factor 3	18993	NM_008900	ENSMUSG00000045515	Mm.477577	11.4084	-2.84733	5.16408e-05	0.0408244
A_55_P2038467	100041866	predicted gene, 100041866	100041866	XM_001477141	NA	Mm.428355	7.91366	-2.11884	8.07977e-05	0.0477746
A_55_P2026034	EG432460	predicted gene, EG432460	432460	XM_483898	ENSMUSG00000056219	NA	7.48271	-1.97546	7.61876e-05	0.0463434
A_55_P2159506	EG432825	predicted gene, EG432825	432825	NM_001024706	ENSMUSG00000071574	Mm.443243	7.85952	-2.21366	5.08308e-05	0.0408244
A_55_P2016952	EG434280	predicted gene, EG434280	434280	NM_001013812	ENSMUSG00000047935	Mm.473585	11.2142	-3.89207	6.33316e-05	0.0430735
A_66_P140699	EG623172	predicted gene, EG623172	623172	XM_897562	NA	Mm.389226	10.5861	-3.34023	3.2089e-05	0.0363466
A_55_P2135291	EG639653	predicted gene, EG639653	639653	NM_001039252	ENSMUSG00000073532	Mm.475374	5.47182	-4.12687	1.53031e-06	0.0247301
A_55_P2068520	EG666920	predicted gene, EG666920	666920	XM_001475392	NA	Mm.153636	11.1093	-2.26006	5.61951e-05	0.0420846
A_55_P2123484	OTTMUSG00000002879	predicted gene, OTTMUSG00000002879	100040792	XM_001473160	ENSMUSG00000078640	Mm.277966	9.68052	-4.88258	5.08526e-05	0.0408244
A_52_P1124229	OTTMUSG00000010446	predicted gene, OTTMUSG00000010446	100042178	XM_001477690	NA	Mm.381362	7.90204	-3.22566	5.68645e-05	0.0422091
A_55_P2122479	OTTMUSG00000011792	predicted gene, OTTMUSG00000011792	100040648	XM_001473541	NA	Mm.422518	4.63005	-4.22553	5.6013e-05	0.0420846
A_66_P126459	OTTMUSG00000012111	predicted gene, OTTMUSG00000012111	100040493	XM_001474797	NA	Mm.330175	6.24346	-3.18455	8.68284e-06	0.0286001
A_51_P429252	Prok2	prokineticin 2	50501	NM_001037539	ENSMUSG00000030069	Mm.87365	8.47221	-1.92226	9.48064e-05	0.0487314
A_55_P2051400	Prl3d2	prolactin family 3, subfamily d, member 1	215028	NM_172155	ENSMUSG00000062737	Mm.458451	5.90903	-4.46005	8.63236e-05	0.0477746
A_55_P2000172	Ppp1r16b	protein phosphatase 1, regulatory (inhibitor) subunit 16B	228852	NM_001159662	ENSMUSG00000037754	Mm.150540	6.88656	-2.4088	2.28966e-05	0.0337331
A_55_P2026275	Ppp1r1b	protein phosphatase 1, regulatory (inhibitor) subunit 1B	19049	NM_144828	ENSMUSG00000061718	Mm.45372	8.97883	-4.57921	5.48192e-05	0.0417175
A_55_P2148746	Ptma	prothymosin alpha	19231	NM_008972	ENSMUSG00000026238	Mm.19187	7.59892	-2.02155	9.46414e-05	0.0487241
A_51_P351217	Rab39	RAB39, member RAS oncogene family	270160	NM_175562	ENSMUSG00000055069	Mm.290285	9.21081	-1.81836	5.94456e-05	0.0423561
A_51_P477738	Rab3d	RAB3D, member RAS oncogene family	19340	NM_031874	ENSMUSG00000019066	Mm.260157	8.78564	-2.04501	9.82716e-05	0.0495232
A_55_P2074429	Ralyl	RALY RNA binding protein-like	76897	NM_178631	ENSMUSG00000039717	Mm.121014	7.66464	-2.94519	6.75244e-05	0.0437772
A_52_P444946	Rprml	reprimo-like	104582	NM_001033212	ENSMUSG00000046215	Mm.44618	8.80949	-2.71873	8.8125e-05	0.0477838
A_51_P211793	Rlbp1	retinaldehyde binding protein 1	19771	NM_020599	ENSMUSG00000039194	Mm.41653	10.4658	-4.58545	1.12221e-05	0.0292691
A_51_P404377	Rnd2	Rho family GTPase 2	11858	NM_009708	ENSMUSG00000001313	Mm.378883	12.2766	-2.54569	2.97116e-05	0.0352045
A_55_P1971991	1810019J16Rik	RIKEN cDNA 1810019J16 gene	69073	NM_001083916	ENSMUSG00000037600	Mm.299081	3.68547	-4.5	4.54306e-06	0.0253533
A_52_P385736	2610017I09Rik	RIKEN cDNA 2610017I09 gene	66297	XR_035175	ENSMUSG00000060424	Mm.45203	16.4971	-1.76001	9.10201e-05	0.0480697
A_51_P300532	2810405F15Rik	RIKEN cDNA 2810405F15 gene	69974	XM_001480202	NA	Mm.464231	3.76543	-5.34004	3.31058e-05	0.0368336
A_55_P2030612	4922502B01Rik	RIKEN cDNA 4922502B01 gene	70954	XM_001000244	ENSMUSG00000054165	Mm.166744	7.03718	-3.002	1.12981e-05	0.0292691
A_55_P2044541	4930555G01Rik	RIKEN cDNA 4930555G01 gene	108978	NM_175393	ENSMUSG00000071620	Mm.396152	6.43795	-2.99253	5.97172e-05	0.0423561
A_52_P196632	5430433E21Rik	RIKEN cDNA 5430433E21 gene	74492	NM_028974	ENSMUSG00000054978	Mm.159223	4.42548	-3.87069	5.16308e-05	0.0408244
A_65_P14834	9530059O14Rik	RIKEN cDNA 9530059O14 gene	319626	XM_982329	NA	Mm.186748	9.10117	-2.91918	5.95135e-05	0.0423561
A_55_P1997479	B230399E16Rik	RIKEN cDNA B230399E16 gene	240479	NM_173770	ENSMUSG00000047992	Mm.472378	8.05529	-2.6415	6.30538e-05	0.0430458
A_52_P25251	E130309F12Rik	RIKEN cDNA E130309F12 gene	272031	NM_178756	ENSMUSG00000063446	Mm.299460	11.8345	-2.50664	4.18041e-05	0.0394791
A_52_P106285	Rnf157	ring finger protein 157	217340	XM_001003576	ENSMUSG00000052949	Mm.426344	7.11643	-1.89363	8.26718e-05	0.0477746
A_55_P2112484	Rwdd3	RWD domain containing 3	73170	NM_028456	ENSMUSG00000028133	Mm.263163	9.01546	-2.70367	7.5369e-05	0.0462837
A_52_P391110	Ryr1	ryanodine receptor 1, skeletal muscle	20190	NM_009109	ENSMUSG00000030592	Mm.439745	8.39999	-2.62667	8.27849e-05	0.0477746
A_55_P1970675	Sh3yl1	Sh3 domain YSC-like 1	24057	NM_013709	ENSMUSG00000020669	Mm.218624	9.1125	-2.67169	4.63819e-05	0.0407857
A_55_P2140016	LOC100046032	similar to brain-2 class III POU-domain protein	100046032	XM_001475430	NA	NA	10.919	-1.99502	9.40361e-05	0.0486914
A_55_P2053502	LOC100047229	similar to RIKEN cDNA 3110050K21	100047229	XM_001477692	NA	NA	2.79834	-2.23101	2.5181e-05	0.0349516
A_51_P147284	Slain1	SLAIN motif family, member 1	105439	NM_198014	ENSMUSG00000055717	Mm.27548	13.057	-1.73966	6.78605e-05	0.0437772
A_55_P2029031	Slitrk1	SLIT and NTRK-like family, member 1	76965	NM_199065	ENSMUSG00000075478	Mm.257268	5.52825	-4.12196	1.5643e-05	0.0294932
A_52_P47781	Slitrk3	SLIT and NTRK-like family, member 3	386750	NM_198864	ENSMUSG00000048304	Mm.331076	9.80276	-1.85724	4.22488e-05	0.0397164
A_55_P2065424	Sstr2	somatostatin receptor 2	20606	NM_001042606	ENSMUSG00000047904	Mm.454968	8.63708	-2.89615	5.38671e-05	0.0415722
A_55_P2106335	Sstr3	somatostatin receptor 3	20607	NM_009218	ENSMUSG00000044933	Mm.211411	9.11878	-2.48468	4.50573e-05	0.0407857
A_52_P536927	Satb2	special AT-rich sequence binding protein 2	212712	NM_139146	ENSMUSG00000038331	Mm.145599	9.84952	-5.37346	3.23719e-05	0.0363623
A_52_P513177	Sla	src-like adaptor	20491	NM_001029841	ENSMUSG00000022372	Mm.7601	10.5983	-7.13651	3.67335e-05	0.0390177
A_52_P160955	Sox11	SRY-box containing gene 11	20666	NM_009234	ENSMUSG00000063632	Mm.39088	16.5437	-2.51802	3.8907e-05	0.039444
A_51_P206965	Sypl2	synaptophysin-like 2	17306	NM_008596	ENSMUSG00000027887	Mm.316885	4.7776	-4.33791	5.87678e-05	0.0423464
A_55_P2065601	Sytl5	synaptotagmin-like 5	236643	NM_177704	ENSMUSG00000054453	Mm.246606	5.96785	-3.23515	2.30326e-05	0.0337411
A_51_P256066	Tiam2	T-cell lymphoma invasion and metastasis 2	24001	NM_001122998	ENSMUSG00000023800	Mm.137134	14.0362	-2.91357	2.96772e-05	0.0352045
A_66_P128446	Ttpa	tocopherol (alpha) transfer protein	50500	NM_015767	ENSMUSG00000073988	Mm.24375	4.54239	-2.16556	5.74672e-05	0.0422167
A_51_P415126	Tgfa	transforming growth factor alpha	21802	NM_031199	ENSMUSG00000029999	Mm.137222	7.57556	-2.76595	8.36609e-05	0.0477746
A_51_P516148	Trpc4	transient receptor potential cation channel, subfamily C, member 4	22066	NM_016984	ENSMUSG00000027748	Mm.10100	9.23212	-4.63667	3.22695e-05	0.0363623
A_55_P2046074	Tmem44	transmembrane protein 44	224090	NM_172614	ENSMUSG00000022537	Mm.241459	9.10273	-2.56793	3.3311e-05	0.036945
A_51_P175945	Tmem74	transmembrane protein 74	239408	NM_175502	ENSMUSG00000054409	Mm.41219	8.64884	-3.51838	6.96001e-06	0.027948
A_51_P398260	Tppp	tubulin polymerization promoting protein	72948	NM_182839	ENSMUSG00000021573	Mm.39752	9.62183	-2.95848	7.09401e-05	0.0446132
A_55_P2064351	Vipr1	vasoactive intestinal peptide receptor 1	22354	NM_011703	ENSMUSG00000032528	Mm.282007	10.6466	-3.59865	7.76507e-06	0.0286001
A_55_P2048833	Vax1	ventral anterior homeobox containing gene 1	22326	NM_009501	ENSMUSG00000006270	Mm.23801	7.19243	-4.59651	2.84656e-05	0.0352045
A_66_P131607	Wdr85	WD repeat domain 85	67228	NM_026044	ENSMUSG00000026975	Mm.389248	5.36962	-2.71393	8.29539e-05	0.0477746
A_52_P79782	Wnt7a	wingless-related MMTV integration site 7A	22421	NM_009527	ENSMUSG00000030093	Mm.56964	9.40397	-3.89234	2.04885e-06	0.0247301
A_52_P678117	Xpr1	xenotropic and polytropic retrovirus receptor 1	19775	NM_011273	ENSMUSG00000026469	Mm.266215	10.4604	-1.96247	5.9957e-05	0.0423561
A_66_P111798	Znrf2	zinc and ring finger 2	387524	NM_199143	ENSMUSG00000058446	Mm.286149	13.5592	-2.4635	7.41708e-05	0.0457494
A_55_P2036788	Zfhx2as	zinc finger homeobox 2, antisense	432855	NR_004444	NA	Mm.444987	9.31016	-2.69829	2.86864e-05	0.0352045
A_51_P104172	Zfp128	zinc finger protein 128	243833	NM_153802	ENSMUSG00000060397	Mm.293823	8.40192	-2.41728	6.04954e-05	0.042494
